# Supplementary material for: (E)-N′-[1-(4-Amino­phen­yl)ethyl­idene]benzohydrazide
Source: Acta Crystallogr Sect E Struct Rep Online. 2008 Jun 28;64(Pt 7):o1363. doi: 10.1107/S1600536808019004 (PMC2961641; doi:10.1107/S1600536808019004)
Supplement: Supplementary file 2 [file e-64-o1363-Isup2.hkl]

#
# h,k,l, Fc-squared, Fo-squared, sigma(Fo-squared) and status flag
#
data_I
_shelx_title ' A in P2(1)/n'
_shelx_refln_list_code          4
_shelx_F_calc_maximum      212.48
_exptl_crystal_F_000       536.00
_reflns_d_resolution_high  0.8350
 
loop_
 _symmetry_equiv_pos_as_xyz
 'x, y, z'
 '-x+1/2, y+1/2, -z+1/2'
 '-x, -y, -z'
 'x-1/2, -y-1/2, z-1/2'
 
_cell_length_a    12.2614
_cell_length_b     5.3235
_cell_length_c    19.8823
_cell_angle_alpha  90.000
_cell_angle_beta   94.572
_cell_angle_gamma  90.000
 
_shelx_F_squared_multiplier     1.000
 
loop_
 _refln_index_h
 _refln_index_k
 _refln_index_l
 _refln_F_squared_calc
 _refln_F_squared_meas
 _refln_F_squared_sigma
 _refln_observed_status
   2   0   0      717.10      680.15      8.94 o
   4   0   0      169.44      152.87      3.71 o
   6   0   0       29.96       30.51      2.12 o
   8   0   0        9.74        8.77      1.76 o
  10   0   0        2.24        1.74      4.06 o
  12   0   0        3.43        2.90      4.92 o
  14   0   0       17.59       13.61      7.24 o
   1   1   0       19.59       14.22      0.74 o
   2   1   0     6963.94     7314.07     82.92 o
   3   1   0      443.53      466.78      7.07 o
   4   1   0      102.42       81.92      2.56 o
   5   1   0        1.75        0.75      0.57 o
   6   1   0       55.43       67.84      2.81 o
   7   1   0       80.83       80.26      4.21 o
   8   1   0       71.91       76.62      3.44 o
   9   1   0       38.55       42.32      3.36 o
  10   1   0      231.99      261.33      6.47 o
  11   1   0        6.71        8.03      2.40 o
  12   1   0        0.83        4.20      3.28 o
  13   1   0       47.39       43.26      9.42 o
  14   1   0        1.49        4.10      4.37 o
   0   2   0      299.90      285.01      5.22 o
   1   2   0      588.57      611.05      7.73 o
   2   2   0      133.77      112.85      2.39 o
   3   2   0       30.18       35.72      1.47 o
   4   2   0      634.08      664.89      7.91 o
   5   2   0      474.45      497.87      8.26 o
   6   2   0      190.18      192.62      5.08 o
   7   2   0       33.23       34.26      2.76 o
   8   2   0      997.12     1004.85     17.68 o
   9   2   0        0.12        0.69      1.47 o
  10   2   0        8.12        4.13      1.92 o
  11   2   0       65.52       65.53      4.22 o
  12   2   0        0.07        0.00      2.13 o
  13   2   0        6.13        2.93      4.49 o
   1   3   0      789.60      806.19      9.08 o
   2   3   0       53.23       64.28      2.16 o
   3   3   0       35.16       52.63      2.19 o
   4   3   0      151.81      165.20      4.77 o
   5   3   0      277.39      291.41      6.75 o
   6   3   0        4.26        4.39      1.61 o
   7   3   0       35.50       30.70      2.87 o
   8   3   0      847.51      904.48     15.49 o
   9   3   0       20.53       21.63      2.89 o
  10   3   0        3.67        2.60      1.97 o
  11   3   0       32.72       37.74      3.85 o
  12   3   0      127.00      135.72     10.17 o
   0   4   0        0.87        1.20      1.47 o
   1   4   0       14.24       16.36      1.65 o
   2   4   0       52.60       58.79      4.98 o
   3   4   0        1.40        1.14      1.35 o
   4   4   0        0.04        0.00      1.31 o
   5   4   0       76.80       69.26      4.15 o
   6   4   0        2.00        2.78      2.16 o
   7   4   0        1.07        3.17      1.91 o
   8   4   0        0.08        4.02      2.02 o
   9   4   0        2.48        2.50      2.12 o
  10   4   0       11.02       10.90      3.03 o
  11   4   0        0.10        0.00      2.46 o
   1   5   0       10.05       10.40      2.87 o
   2   5   0       11.29       10.90      2.27 o
   3   5   0       56.75       55.14      4.05 o
   4   5   0      284.54      289.12      9.06 o
   5   5   0        2.91        1.56      1.97 o
   6   5   0        7.44        4.96      2.43 o
   7   5   0        0.68        0.00      1.99 o
   8   5   0        0.09        0.76      2.39 o
   9   5   0       21.90       18.35      4.62 o
   1   6   0       18.35       11.01      6.08 o
   2   6   0        2.13        3.04      3.89 o
   3   6   0       86.81       81.58      6.80 o
   4   6   0       56.31       57.03      6.18 o
 -13   0   1       32.13       40.85      9.56 o
 -11   0   1       10.73       12.46      5.50 o
  -9   0   1      233.89      240.67      7.00 o
  -7   0   1     1518.08     1477.41     17.62 o
  -5   0   1       18.32       27.52      1.98 o
  -3   0   1        1.49        0.52      1.15 o
  -1   0   1     1020.81      165.88      5.30 o
   1   0   1      161.44      164.49      2.71 o
   3   0   1     1822.49     1805.84     25.02 o
   5   0   1        1.08        2.78      1.00 o
   7   0   1     1408.03     1535.42     18.30 o
   9   0   1      117.74      121.01      6.48 o
  11   0   1        7.01        3.77      4.63 o
 -14   1   1        0.03        2.03      4.30 o
 -13   1   1       11.82        9.88      4.40 o
 -12   1   1       79.08       73.38     12.90 o
 -11   1   1       41.28       43.30      3.93 o
 -10   1   1       64.77       67.20      3.75 o
  -9   1   1       54.74       70.77      3.53 o
  -8   1   1      201.35      208.86      5.21 o
  -7   1   1      209.22      214.77      5.00 o
  -6   1   1      156.25      178.08      3.56 o
  -5   1   1       18.36       20.32      1.21 o
  -4   1   1      192.14      224.05      4.28 o
  -3   1   1      823.88      822.02     10.80 o
  -2   1   1     2445.66     2435.56     45.50 o
  -1   1   1     1451.45     1480.38     22.84 o
   0   1   1    11355.87    12246.17    294.61 o
   1   1   1      936.58      857.84      8.84 o
   2   1   1      461.90      421.82      5.51 o
   3   1   1      613.46      578.97     13.70 o
   4   1   1      255.51      278.12      5.48 o
   5   1   1      312.87      311.20      4.55 o
   6   1   1      390.58      406.10      5.79 o
   7   1   1      364.87      362.98      9.04 o
   8   1   1       61.69       67.62      3.25 o
   9   1   1       36.30       39.93      3.91 o
  10   1   1       30.39       31.16      2.74 o
  11   1   1      103.06      114.23      6.73 o
  12   1   1        0.01        2.36      3.05 o
  13   1   1       30.78       25.83      7.82 o
  14   1   1        0.05        0.00      3.54 o
 -13   2   1        6.43        5.48      4.78 o
 -12   2   1      107.11      108.67      6.95 o
 -11   2   1        0.66        0.06      1.91 o
 -10   2   1       67.35       75.06      4.27 o
  -9   2   1       60.26       63.51      3.82 o
  -8   2   1        4.86        4.57      1.65 o
  -7   2   1        7.61        8.44      1.64 o
  -6   2   1      158.18      147.73      4.38 o
  -5   2   1      372.35      347.90      6.67 o
  -4   2   1      630.88      666.13      7.11 o
  -3   2   1       18.23       12.01      0.97 o
  -2   2   1     1235.77     1250.40     16.81 o
  -1   2   1      184.17      177.24      3.68 o
   0   2   1        7.69        7.39      0.87 o
   1   2   1       44.27       42.31      1.69 o
   2   2   1      860.44      841.59     15.64 o
   3   2   1       16.14       18.41      1.09 o
   4   2   1        0.79        3.23      0.77 o
   5   2   1      409.07      411.54      7.43 o
   6   2   1       34.19       36.52      2.60 o
   7   2   1       15.91       18.31      2.20 o
   8   2   1     1050.40     1069.54     15.19 o
   9   2   1        6.36        6.22      1.83 o
  10   2   1       74.54       80.94      4.43 o
  11   2   1        2.42        4.43      2.07 o
  12   2   1       32.01       36.30      4.21 o
  13   2   1        5.44        7.21      5.07 o
 -12   3   1       53.42       62.11      6.73 o
 -11   3   1       13.99       16.32      3.03 o
 -10   3   1        9.23        5.36      2.19 o
  -9   3   1      156.99      154.58      5.76 o
  -8   3   1       72.48       70.66      4.17 o
  -7   3   1       28.00       35.33      3.11 o
  -6   3   1       30.60       34.26      2.93 o
  -5   3   1        2.80        4.14      1.44 o
  -4   3   1        9.78        9.78      1.69 o
  -3   3   1      224.98      206.72      4.10 o
  -2   3   1      364.91      380.69      5.20 o
  -1   3   1      156.02      176.92      4.29 o
   0   3   1        4.54        2.40      0.85 o
   1   3   1     1755.26     1818.07     16.83 o
   2   3   1        1.22        0.07      0.76 o
   3   3   1        0.00        0.00      0.81 o
   4   3   1        6.75        5.49      1.62 o
   5   3   1      365.79      411.17      8.20 o
   6   3   1      118.06      111.88      4.55 o
   7   3   1       75.61       75.82      6.25 o
   8   3   1      572.64      574.41     11.15 o
   9   3   1       20.68       21.00      2.88 o
  10   3   1        4.83        5.09      2.22 o
  11   3   1       18.43       25.82      3.34 o
  12   3   1       41.31       45.69      4.32 o
 -11   4   1       21.72       23.90      4.42 o
 -10   4   1        2.80        0.00      2.23 o
  -9   4   1        8.78        5.05      2.31 o
  -8   4   1        4.08        6.00      2.44 o
  -7   4   1        1.29        0.95      1.79 o
  -6   4   1       21.43       21.73      2.72 o
  -5   4   1        2.70        3.89      1.77 o
  -4   4   1        1.66        2.39      1.74 o
  -3   4   1       68.16       65.13      3.71 o
  -2   4   1       87.46       73.31      3.60 o
  -1   4   1       94.16      103.31      3.07 o
   0   4   1        1.48        1.18      1.07 o
   1   4   1       41.43       49.63      2.65 o
   2   4   1        4.57        8.23      1.60 o
   3   4   1       77.42       76.66      4.01 o
   4   4   1       38.29       34.90      3.13 o
   5   4   1       20.03       21.31      2.71 o
   6   4   1      279.51      276.03      7.58 o
   7   4   1        0.07        0.00      1.49 o
   8   4   1        2.05        3.03      1.97 o
   9   4   1       19.81       18.94      3.14 o
  10   4   1        6.46        9.61      2.78 o
  11   4   1        0.29        0.82      2.61 o
  -9   5   1        5.04        4.17      4.49 o
  -8   5   1        0.66        0.00      2.63 o
  -7   5   1       27.41       33.97      4.55 o
  -6   5   1       36.47       46.83      4.24 o
  -5   5   1       41.22       45.23      4.04 o
  -4   5   1      115.43      140.37      6.81 o
  -3   5   1      151.64      152.16      6.73 o
  -2   5   1       37.80       40.47      3.88 o
  -1   5   1       10.31       14.59      2.71 o
   0   5   1        2.92        6.65      2.29 o
   1   5   1        4.43        2.78      2.04 o
   2   5   1        4.73        6.26      2.10 o
   3   5   1       29.31       33.26      3.44 o
   4   5   1       93.27      102.55      5.30 o
   5   5   1       61.17       58.37      5.81 o
   6   5   1        8.97       11.50      2.80 o
   7   5   1        1.48        2.47      2.15 o
   8   5   1        1.02        2.66      2.53 o
   9   5   1        3.89        0.59      3.40 o
  -4   6   1      139.57      147.25      8.90 o
  -3   6   1        2.68        0.77      3.10 o
  -2   6   1        1.14        3.48      5.50 o
   1   6   1        7.95        1.74      5.21 o
   2   6   1        1.32        0.00      3.48 o
   3   6   1        1.92        0.00      3.11 o
   4   6   1       72.40       74.92      7.82 o
 -14   0   2        5.80        7.82      6.66 o
 -12   0   2        0.30        0.00      4.05 o
 -10   0   2       53.33       60.27      8.98 o
  -8   0   2     1918.90     2117.13     29.10 o
  -6   0   2       73.47       88.44      2.73 o
  -4   0   2     1872.09     1800.19     47.58 o
  -2   0   2     3526.53     1812.80     39.90 o
   0   0   2     1739.87     1819.24     26.92 o
   2   0   2     3227.21     3194.40     95.81 o
   4   0   2       16.63       11.64      1.32 o
   6   0   2     4232.38     4796.98     48.74 o
   8   0   2      260.51      286.67      5.99 o
  10   0   2        8.61       18.25      6.08 o
  12   0   2       14.75       12.17      6.08 o
  14   0   2        3.12        8.98      6.66 o
 -14   1   2        6.23        0.43      4.66 o
 -13   1   2        3.53        1.32      3.58 o
 -12   1   2        8.60        4.15      3.58 o
 -11   1   2        0.06        1.62      1.96 o
 -10   1   2      528.56      569.04     16.69 o
  -9   1   2        0.89        0.62      1.33 o
  -8   1   2       96.50       92.98      3.67 o
  -7   1   2       49.03       51.84      2.76 o
  -6   1   2       18.80       18.93      1.24 o
  -5   1   2       44.84       55.66      1.88 o
  -4   1   2      538.61      544.12      5.74 o
  -3   1   2     1465.69     1535.92     12.92 o
  -2   1   2        0.34        0.00      0.41 o
  -1   1   2        0.91        0.00      0.45 o
   0   1   2       35.36       39.28      1.12 o
   1   1   2      991.77      974.94     19.21 o
   2   1   2       96.16       83.62      3.05 o
   3   1   2        2.33        3.21      0.48 o
   4   1   2       43.83       49.86      3.13 o
   5   1   2       94.52       81.95      2.19 o
   6   1   2      607.65      692.01      8.50 o
   7   1   2       41.89       35.81      1.93 o
   8   1   2       95.77      100.48      3.73 o
   9   1   2        2.30        1.37      1.35 o
  10   1   2       19.08       18.31      2.34 o
  11   1   2       14.32       18.80      4.49 o
  12   1   2        0.69        0.00      2.78 o
  13   1   2       87.96       80.72      9.27 o
 -13   2   2       19.84       20.98      5.71 o
 -12   2   2        1.01        3.02      2.53 o
 -11   2   2       53.01       56.19      4.07 o
 -10   2   2      277.85      301.78      7.67 o
  -9   2   2       10.38       10.82      2.06 o
  -8   2   2        9.49       11.02      2.00 o
  -7   2   2       87.06       82.92      3.73 o
  -6   2   2       24.74       24.17      2.23 o
  -5   2   2      381.48      354.89      5.33 o
  -4   2   2      142.60      103.94      2.30 o
  -3   2   2      210.76      193.87      3.26 o
  -2   2   2     2174.55     2297.16     19.27 o
  -1   2   2        2.68        1.18      0.55 o
   0   2   2      699.84      689.59      6.76 o
   1   2   2     1758.65     1683.10     26.27 o
   2   2   2       53.14       66.80      2.02 o
   3   2   2       36.82       38.52      1.59 o
   4   2   2       50.72       56.54      1.90 o
   5   2   2      575.36      590.22     16.59 o
   6   2   2       94.85      108.39      4.17 o
   7   2   2        0.07        0.86      1.30 o
   8   2   2      409.56      417.92      8.47 o
   9   2   2       18.81       22.19      2.66 o
  10   2   2       22.45       25.61      3.78 o
  11   2   2      112.07      117.05      5.31 o
  12   2   2        3.78        6.22      2.72 o
  13   2   2        1.78        2.10      3.67 o
 -12   3   2       50.27       59.47      5.17 o
 -11   3   2        1.31        1.22      2.25 o
 -10   3   2       41.63       44.71      3.93 o
  -9   3   2       95.85       92.08      4.85 o
  -8   3   2       44.74       49.16      3.67 o
  -7   3   2       48.94       52.24      3.52 o
  -6   3   2      137.82      151.00      5.01 o
  -5   3   2       12.82       16.11      2.07 o
  -4   3   2        0.24        0.20      1.08 o
  -3   3   2        0.28        0.06      0.73 o
  -2   3   2      110.16      134.85      2.95 o
  -1   3   2      104.06       85.02      2.60 o
   0   3   2      666.75      693.51      7.64 o
   1   3   2      165.78      156.95      3.73 o
   2   3   2       11.41       13.21      1.21 o
   3   3   2      109.78       98.29      3.14 o
   4   3   2        4.66        6.47      2.30 o
   5   3   2      177.90      196.03      5.52 o
   6   3   2       56.23       54.84      3.56 o
   7   3   2       31.73       31.37      3.00 o
   8   3   2      329.50      350.87      8.43 o
   9   3   2       25.29       23.97      3.00 o
  10   3   2       51.24       57.43      4.61 o
  11   3   2       48.61       50.92      4.64 o
  12   3   2       18.38       25.57      3.70 o
 -11   4   2       59.78       75.12      5.53 o
 -10   4   2        3.15        1.97      2.34 o
  -9   4   2       13.21        9.34      2.60 o
  -8   4   2        2.95        3.50      2.12 o
  -7   4   2       69.94       63.17      4.28 o
  -6   4   2       26.08       30.03      3.11 o
  -5   4   2       10.01       10.33      2.07 o
  -4   4   2       30.58       38.19      3.13 o
  -3   4   2       44.77       43.15      3.62 o
  -2   4   2        0.27        0.37      1.13 o
  -1   4   2      279.89      240.34      8.59 o
   0   4   2       72.42       66.12      2.85 o
   1   4   2        9.80        4.63      1.14 o
   2   4   2      133.81      140.46      6.25 o
   3   4   2      155.91      170.63      5.48 o
   4   4   2       50.39       51.58      4.58 o
   5   4   2      182.35      192.92      6.16 o
   6   4   2       17.61       16.13      2.59 o
   7   4   2      188.46      189.80      7.23 o
   8   4   2        3.66        2.73      2.03 o
   9   4   2       14.01       15.19      3.02 o
  10   4   2        0.26        2.77      2.47 o
  11   4   2        0.00        0.89      2.57 o
  -9   5   2       31.02       37.05      6.96 o
  -8   5   2        0.07        1.68      2.75 o
  -7   5   2       40.96       37.41      4.78 o
  -6   5   2       22.16       19.20      3.65 o
  -5   5   2       26.02       30.91      4.06 o
  -4   5   2      221.46      231.79      8.11 o
  -3   5   2        2.17        1.71      2.19 o
  -2   5   2        1.28        0.61      2.05 o
  -1   5   2       20.19       17.97      2.84 o
   0   5   2       52.60       47.46      5.67 o
   1   5   2       19.11       17.20      2.95 o
   2   5   2      130.90      141.00      7.24 o
   3   5   2      267.68      267.79     10.04 o
   4   5   2        5.36        4.12      2.46 o
   5   5   2        6.61        6.46      2.65 o
   6   5   2        0.98        0.25      2.12 o
   7   5   2        0.55        0.00      2.17 o
   8   5   2        0.39        2.14      2.88 o
  -4   6   2        3.59        2.76      2.98 o
  -3   6   2        7.78        2.46      2.87 o
  -2   6   2       17.27        7.82      6.66 o
   1   6   2        6.73        8.69      6.37 o
   2   6   2        6.67        5.65      4.10 o
   3   6   2       31.22       33.27      7.29 o
   4   6   2        1.28        2.64      3.29 o
 -13   0   3      105.49       77.97     12.17 o
 -11   0   3       72.06       70.72     10.43 o
  -9   0   3        2.80        1.36      2.02 o
  -7   0   3       52.61       44.79      2.69 o
  -5   0   3     1434.45     1317.69     19.83 o
  -3   0   3     3886.96     3268.62    293.01 o
  -1   0   3     1731.02     1834.11     65.16 o
   1   0   3        5.39        3.27      0.70 o
   3   0   3      813.90      791.18     11.36 o
   5   0   3     5024.76     5447.95     80.55 o
   7   0   3       54.54       62.38      2.77 o
   9   0   3      176.22      196.55      8.44 o
  11   0   3       44.37       53.02      9.27 o
 -14   1   3        9.74        8.11      4.92 o
 -13   1   3       26.38       24.99      6.95 o
 -12   1   3        8.67        8.25      3.99 o
 -11   1   3        0.83        0.00      1.94 o
 -10   1   3      250.29      272.85      7.67 o
  -9   1   3       52.45       56.95      3.19 o
  -8   1   3       37.78       43.17      2.80 o
  -7   1   3       93.97       96.08      2.86 o
  -6   1   3        0.00        0.23      0.61 o
  -5   1   3       15.77       17.65      1.08 o
  -4   1   3       89.94      108.47      2.15 o
  -3   1   3     2398.33     2389.38     19.23 o
  -2   1   3    12153.25    13024.95    151.30 o
  -1   1   3     2081.18     2013.72     40.78 o
   0   1   3     1230.93     1245.55     12.41 o
   1   1   3       13.95       18.21      0.91 o
   2   1   3      293.61      273.88      5.00 o
   3   1   3       40.91       49.85      1.49 o
   4   1   3      836.05      829.79     14.37 o
   5   1   3      457.03      453.30      5.32 o
   6   1   3      488.73      535.88      6.24 o
   7   1   3      280.86      302.61      5.26 o
   8   1   3      403.19      419.48      7.81 o
   9   1   3       31.23       39.22      2.94 o
  10   1   3        0.96        0.56      1.44 o
  11   1   3        0.15        0.00      2.23 o
  12   1   3        0.33        0.00      2.85 o
  13   1   3       10.50       14.70      5.01 o
 -13   2   3        9.60       10.28      4.20 o
 -12   2   3       33.08       30.28      3.95 o
 -11   2   3        6.35        9.69      2.41 o
 -10   2   3      488.88      525.76     13.11 o
  -9   2   3       78.64       83.21      4.16 o
  -8   2   3       25.00       16.75      2.22 o
  -7   2   3       19.97       23.78      3.33 o
  -6   2   3       15.27       16.35      1.94 o
  -5   2   3        1.95        0.69      0.64 o
  -4   2   3        2.07        3.70      0.77 o
  -3   2   3     1961.62     1992.79     17.28 o
  -2   2   3      523.35      464.55      5.23 o
  -1   2   3       10.56        8.29      0.87 o
   0   2   3       49.04       59.26      1.91 o
   1   2   3     1057.16     1000.10      9.73 o
   2   2   3      212.99      198.03      3.33 o
   3   2   3      124.63      124.86      3.87 o
   4   2   3       58.25       50.07      1.75 o
   5   2   3        4.87       10.00      2.48 o
   6   2   3       14.95       14.10      1.93 o
   7   2   3       50.01       48.07      3.20 o
   8   2   3       10.72       10.07      2.14 o
   9   2   3      132.26      145.84      5.21 o
  10   2   3      407.62      439.81      9.41 o
  11   2   3      157.02      172.15      7.79 o
  12   2   3       32.63       42.29      4.57 o
  13   2   3        5.07        9.70      4.71 o
 -12   3   3       20.19       27.80      3.85 o
 -11   3   3        0.02        0.33      1.99 o
 -10   3   3        8.75        4.52      2.22 o
  -9   3   3       38.34       36.67      3.50 o
  -8   3   3       45.06       46.60      3.66 o
  -7   3   3       44.28       49.05      4.28 o
  -6   3   3        2.29        3.05      1.50 o
  -5   3   3        5.35       10.97      1.84 o
  -4   3   3       54.60       47.35      2.94 o
  -3   3   3      859.09      870.82      9.63 o
  -2   3   3       20.42       24.01      1.74 o
  -1   3   3       11.40       13.64      2.09 o
   0   3   3      663.37      652.62      7.40 o
   1   3   3        9.44        8.70      1.03 o
   2   3   3        4.35        6.13      1.02 o
   3   3   3      103.49      111.69      4.44 o
   4   3   3       92.22       98.32      3.20 o
   5   3   3        0.29        0.60      1.26 o
   6   3   3      149.58      150.56      5.23 o
   7   3   3       20.70       20.98      2.71 o
   8   3   3        9.51        2.87      2.03 o
   9   3   3        3.17        0.48      1.74 o
  10   3   3        0.01        0.78      1.94 o
  11   3   3       75.31       86.93      5.33 o
  12   3   3        0.65        0.00      2.32 o
 -11   4   3       48.67       53.02      5.43 o
 -10   4   3        1.09        0.00      2.51 o
  -9   4   3        2.60        1.26      2.35 o
  -8   4   3        1.35        1.53      1.95 o
  -7   4   3      126.24      133.42      6.92 o
  -6   4   3       11.26       11.18      2.24 o
  -5   4   3       81.72       76.78      4.20 o
  -4   4   3       23.80       26.66      2.73 o
  -3   4   3       14.89       19.97      2.39 o
  -2   4   3       28.93       23.49      2.20 o
  -1   4   3       50.46       63.82      3.42 o
   0   4   3        1.93        1.60      1.12 o
   1   4   3       77.84       92.15      2.99 o
   2   4   3      187.21      194.77      4.95 o
   3   4   3      104.63      102.86      5.23 o
   4   4   3      111.33      116.91      9.27 o
   5   4   3       21.44       24.69      2.94 o
   6   4   3        3.78        4.06      1.98 o
   7   4   3      116.63      105.44      5.39 o
   8   4   3       15.64       19.93      3.06 o
   9   4   3        7.88       10.95      2.87 o
  10   4   3       17.22       13.83      3.67 o
  11   4   3        0.71        0.00      2.74 o
  -9   5   3        3.25        4.98      5.21 o
  -8   5   3       12.21        9.55      3.49 o
  -7   5   3        5.94        6.97      3.04 o
  -6   5   3       25.53       26.18      3.90 o
  -5   5   3        0.11        0.00      2.16 o
  -4   5   3        1.04        0.64      1.98 o
  -3   5   3       14.39       16.80      3.02 o
  -2   5   3        2.42        1.31      2.08 o
  -1   5   3       36.63       37.69      3.33 o
   0   5   3        0.00        3.29      1.89 o
   1   5   3      182.66      173.47      6.62 o
   2   5   3      215.18      212.64      7.59 o
   3   5   3       41.83       54.02      4.73 o
   4   5   3        7.09        5.53      2.79 o
   5   5   3        1.23        2.56      2.31 o
   6   5   3        1.28        0.00      2.46 o
   7   5   3        2.28        4.01      2.60 o
   8   5   3       11.13        8.26      3.27 o
  -4   6   3       33.22       28.62      4.40 o
  -3   6   3        2.25        0.61      2.75 o
  -2   6   3        1.79        5.02      4.19 o
  -1   6   3       10.94        8.40      5.79 o
   0   6   3        1.04        1.45      5.21 o
   1   6   3        1.45        6.76      4.16 o
   2   6   3       61.13       59.76      7.02 o
   3   6   3        2.95        2.09      2.74 o
   4   6   3        8.09        7.29      3.65 o
 -14   0   4       22.85       15.64      8.11 o
 -12   0   4       44.63       52.15     10.14 o
 -10   0   4       58.07       50.71      8.69 o
  -8   0   4       68.06       70.17      3.11 o
  -6   0   4        8.92       11.42      2.17 o
  -4   0   4     3040.86     2794.76    161.91 o
  -2   0   4    45147.57    55065.61    748.30 o
   0   0   4     4691.28     4984.90    351.17 o
   2   0   4     1283.36     1287.02     16.83 o
   4   0   4      672.63      698.83      9.34 o
   6   0   4       11.71       10.85      1.47 o
   8   0   4      253.98      267.84      5.94 o
  10   0   4       19.27       24.91      6.66 o
 -14   1   4       12.04        5.36      4.78 o
 -13   1   4       39.83       30.13      8.69 o
 -12   1   4       46.95       43.82      6.45 o
 -11   1   4        7.10        8.14      2.53 o
 -10   1   4      302.97      327.74      8.64 o
  -9   1   4      154.44      156.43      4.78 o
  -8   1   4       97.26       92.01      3.57 o
  -7   1   4       78.50       78.82      3.07 o
  -6   1   4      228.12      225.17      3.71 o
  -5   1   4       66.84       59.16      1.83 o
  -4   1   4     2380.73     2416.58     19.83 o
  -3   1   4       23.44       23.30      1.12 o
  -2   1   4    27004.61    32972.32    477.65 o
  -1   1   4      834.53      884.49      8.07 o
   0   1   4      676.05      629.45      8.25 o
   1   1   4        0.67        0.23      0.39 o
   2   1   4     1621.66     1609.43     13.65 o
   3   1   4     1507.76     1451.60     33.11 o
   4   1   4       12.98       10.43      0.94 o
   5   1   4      202.52      239.07      4.08 o
   6   1   4       13.50       13.77      1.16 o
   7   1   4        7.41        4.30      1.47 o
   8   1   4       75.05       80.48      3.65 o
   9   1   4       15.02       17.29      2.21 o
  10   1   4        8.85        9.79      2.27 o
  11   1   4      124.56      106.32      8.81 o
  12   1   4       38.82       32.17      6.95 o
  13   1   4        1.82        3.72      3.54 o
 -13   2   4       19.35       19.05      4.05 o
 -12   2   4       19.12       18.76      3.36 o
 -11   2   4        0.05        0.00      1.78 o
 -10   2   4      556.45      625.62     12.42 o
  -9   2   4       32.50       35.01      3.09 o
  -8   2   4        0.00        0.41      1.28 o
  -7   2   4       21.40       25.70      2.44 o
  -6   2   4       11.20       11.40      1.73 o
  -5   2   4      792.97      850.16     10.02 o
  -4   2   4       97.95       81.45      2.29 o
  -3   2   4     1006.31     1058.39      9.60 o
  -2   2   4     1413.19     1468.10     15.99 o
  -1   2   4       66.52       85.48      1.96 o
   0   2   4      380.71      374.66      4.53 o
   1   2   4      239.30      276.56      4.47 o
   2   2   4       98.57       96.93      2.37 o
   3   2   4     1063.23     1127.08     21.64 o
   4   2   4      118.27       99.08      3.02 o
   5   2   4       92.68       99.73      2.71 o
   6   2   4       72.10       77.78      3.64 o
   7   2   4       31.45       33.41      2.79 o
   8   2   4       66.41       74.84      4.03 o
   9   2   4        0.06        1.15      1.80 o
  10   2   4      226.93      246.97      7.05 o
  11   2   4       66.74       68.16      4.49 o
  12   2   4        3.70        5.30      2.76 o
  13   2   4        1.92        0.00      3.34 o
 -12   3   4        1.15        5.32      2.62 o
 -11   3   4       16.01       11.23      2.80 o
 -10   3   4        9.34        6.30      2.39 o
  -9   3   4        0.10        0.00      1.66 o
  -8   3   4       76.17       79.89      4.40 o
  -7   3   4      103.68      114.78      4.75 o
  -6   3   4      118.14      122.89      4.63 o
  -5   3   4        1.11        2.54      1.28 o
  -4   3   4       64.64       78.15      2.97 o
  -3   3   4       13.02       14.03      1.29 o
  -2   3   4        7.97        8.56      1.10 o
  -1   3   4      297.72      324.60      5.11 o
   0   3   4       31.45       34.55      1.74 o
   1   3   4        1.92        1.52      0.81 o
   2   3   4       10.31       10.29      1.47 o
   3   3   4      182.75      157.84      3.54 o
   4   3   4       12.05       15.10      2.41 o
   5   3   4        3.31        3.90      1.60 o
   6   3   4     1782.99     1835.05     25.91 o
   7   3   4       25.48       21.99      2.84 o
   8   3   4       50.02       46.93      4.11 o
   9   3   4       25.77       29.70      3.42 o
  10   3   4      166.83      176.73      6.57 o
  11   3   4       44.91       47.35      4.38 o
  12   3   4        3.57        4.04      2.52 o
 -11   4   4        2.46        2.99      4.21 o
 -10   4   4        9.70       10.14      3.32 o
  -9   4   4        4.82        1.79      2.93 o
  -8   4   4        4.83        0.61      2.28 o
  -7   4   4      121.66      139.36     10.63 o
  -6   4   4        5.71        8.37      2.40 o
  -5   4   4       88.06       62.96      4.58 o
  -4   4   4       26.92       26.80      2.80 o
  -3   4   4       79.05       73.33      4.48 o
  -2   4   4       14.73       17.75      2.75 o
  -1   4   4      201.27      188.00      4.40 o
   0   4   4        8.30        7.90      1.41 o
   1   4   4       12.59        9.77      1.92 o
   2   4   4      179.30      181.53      5.32 o
   3   4   4       86.84       77.13      6.21 o
   4   4   4        4.97        3.82      1.69 o
   5   4   4        0.81        0.91      1.72 o
   6   4   4      396.95      410.82     13.38 o
   7   4   4       15.03       15.80      2.79 o
   8   4   4        2.10        3.98      2.16 o
   9   4   4       10.56        6.97      2.72 o
  10   4   4        1.01        3.43      2.65 o
  -8   5   4       18.94       12.50      3.63 o
  -7   5   4        1.81        0.85      2.68 o
  -6   5   4       44.43       41.97      4.59 o
  -5   5   4      104.83       90.53      5.84 o
  -4   5   4        0.03        1.46      2.19 o
  -3   5   4       53.26       45.74      4.31 o
  -2   5   4       22.41       28.86      3.42 o
  -1   5   4       19.55       23.82      2.86 o
   0   5   4       20.47       28.31      3.04 o
   1   5   4        1.01        4.13      2.27 o
   2   5   4      521.54      562.92     17.42 o
   3   5   4        1.97        1.33      2.10 o
   4   5   4        6.05        3.36      2.37 o
   5   5   4        3.64        4.46      3.02 o
   6   5   4        2.27        2.63      2.56 o
   7   5   4       12.04       16.05      3.53 o
   8   5   4        5.07        4.92      4.10 o
  -4   6   4        8.22        6.74      3.22 o
  -3   6   4        8.97        2.25      2.74 o
  -2   6   4       14.37       16.40      5.15 o
  -1   6   4        0.14        0.00      4.63 o
   0   6   4        0.02        0.00      4.92 o
   1   6   4       43.87       42.39      8.55 o
   2   6   4        3.23        4.19      3.09 o
   3   6   4        0.78        0.09      2.82 o
   4   6   4       28.10       22.16      9.87 o
 -13   0   5        4.76        4.92      5.79 o
 -11   0   5       51.08       37.96      8.40 o
  -9   0   5        0.18        0.00      1.94 o
  -7   0   5       23.23       19.15      2.18 o
  -5   0   5       81.16       69.35      4.04 o
  -3   0   5     1599.42     1571.37     59.44 o
  -1   0   5     1738.47     1757.77     22.08 o
   1   0   5      202.21      200.20      4.12 o
   3   0   5      530.76      548.13     14.28 o
   5   0   5     3728.53     3950.47     40.97 o
   7   0   5       33.85       28.14      2.20 o
   9   0   5       13.13        2.90      3.48 o
  11   0   5      394.22      393.12     22.08 o
  13   0   5       11.79        3.19      5.50 o
 -14   1   5       25.54       25.20      6.35 o
 -13   1   5        0.40        0.21      3.88 o
 -12   1   5        7.66        7.60      4.08 o
 -11   1   5       49.64       46.04      4.72 o
 -10   1   5       92.40       80.13      5.41 o
  -9   1   5      137.07      120.35      5.13 o
  -8   1   5       48.25       53.56      3.11 o
  -7   1   5       15.05       13.74      1.34 o
  -6   1   5       22.92       26.86      1.39 o
  -5   1   5       11.80       12.36      1.33 o
  -4   1   5        3.51        1.27      0.59 o
  -3   1   5      159.60      143.88      3.75 o
  -2   1   5     5215.09     5369.28     37.78 o
  -1   1   5      810.69      811.45      7.84 o
   0   1   5     1680.41     1702.55     14.23 o
   1   1   5     1551.37     1410.63     16.83 o
   2   1   5      535.00      554.90      6.35 o
   3   1   5       40.46       37.77      1.40 o
   4   1   5     1414.11     1477.01     14.16 o
   5   1   5      174.89      201.04      3.48 o
   6   1   5        1.21        1.28      0.78 o
   7   1   5       49.13       52.89      2.99 o
   8   1   5      132.22      130.55      5.86 o
   9   1   5       41.76       41.77      3.08 o
  10   1   5       39.20       39.76      3.72 o
  11   1   5       24.78       21.18      4.70 o
  12   1   5       24.20       19.94     10.28 o
  13   1   5        0.66        1.34      3.11 o
 -13   2   5        8.43        7.81      3.09 o
 -12   2   5        1.30        0.48      2.29 o
 -11   2   5       86.99       88.62      4.71 o
 -10   2   5        5.49        7.02      2.20 o
  -9   2   5       39.68       34.89      3.10 o
  -8   2   5        1.63        1.33      1.49 o
  -7   2   5       67.69       68.41      3.56 o
  -6   2   5      357.65      361.01      7.12 o
  -5   2   5      219.10      198.28      4.76 o
  -4   2   5     1476.06     1509.74     14.12 o
  -3   2   5        9.49        8.71      0.97 o
  -2   2   5       55.41       50.62      2.09 o
  -1   2   5      460.06      441.30      5.41 o
   0   2   5        9.28        7.76      0.85 o
   1   2   5        8.92        8.14      0.90 o
   2   2   5      261.39      286.51      5.76 o
   3   2   5     2122.69     2353.59     20.24 o
   4   2   5       82.49       88.95      2.48 o
   5   2   5       10.88       14.04      1.39 o
   6   2   5      217.46      217.08      5.69 o
   7   2   5        0.00        0.00      1.31 o
   8   2   5        0.06        0.00      1.51 o
   9   2   5       62.73       65.33      4.08 o
  10   2   5      154.65      171.34      6.03 o
  11   2   5        8.52       14.63      2.94 o
  12   2   5        0.52        0.00      2.23 o
  13   2   5        1.75        1.45      6.08 o
 -12   3   5       32.09       30.45      4.42 o
 -11   3   5       18.62       15.03      2.87 o
 -10   3   5       23.40       19.32      3.08 o
  -9   3   5        0.74        0.45      1.72 o
  -8   3   5       19.20       18.26      2.69 o
  -7   3   5      246.43      248.65      8.84 o
  -6   3   5       21.83       22.61      2.45 o
  -5   3   5        0.17        1.82      1.26 o
  -4   3   5       25.80       29.64      2.11 o
  -3   3   5      150.30      154.01      3.25 o
  -2   3   5        0.89        0.75      0.77 o
  -1   3   5      101.67       97.97      2.61 o
   0   3   5       83.22       69.20      2.30 o
   1   3   5       15.28       14.77      1.41 o
   2   3   5       21.74       15.32      1.36 o
   3   3   5      153.25      165.50      3.68 o
   4   3   5       14.46       12.69      1.94 o
   5   3   5       46.82       57.70      4.17 o
   6   3   5     1213.71     1146.97     27.81 o
   7   3   5        0.07        0.00      1.51 o
   8   3   5        3.67        3.61      3.03 o
   9   3   5        2.91        1.35      1.85 o
  10   3   5      136.11      120.45     10.31 o
  11   3   5       10.22        5.71      2.52 o
  12   3   5        2.62        3.18      2.93 o
 -11   4   5        3.27        4.80      4.29 o
 -10   4   5        1.45        1.76      2.78 o
  -9   4   5       24.54       20.78      4.01 o
  -8   4   5        0.02        0.00      2.29 o
  -7   4   5        1.74        0.00      2.03 o
  -6   4   5       16.28       19.84      3.04 o
  -5   4   5      174.37      158.20      6.28 o
  -4   4   5        8.01        6.84      2.21 o
  -3   4   5        2.09        1.82      1.73 o
  -2   4   5       12.53       12.25      1.71 o
  -1   4   5      148.39      144.01      3.95 o
   0   4   5       66.86       63.63      2.86 o
   1   4   5       86.46       89.28      5.77 o
   2   4   5      234.87      244.73      6.53 o
   3   4   5       87.34       92.35      5.20 o
   4   4   5      574.60      608.34     12.90 o
   5   4   5        7.79        9.63      3.05 o
   6   4   5      283.28      299.89      9.26 o
   7   4   5       14.54       16.41      3.28 o
   8   4   5       82.22       91.78      8.49 o
   9   4   5        3.11        4.93      2.85 o
  10   4   5       41.32       40.38      5.60 o
  -8   5   5        4.21        3.91      3.00 o
  -7   5   5        1.42        1.80      2.62 o
  -6   5   5        0.00        0.00      2.37 o
  -5   5   5       12.05        6.90      2.72 o
  -4   5   5       42.19       45.85      4.49 o
  -3   5   5        0.36        1.48      2.12 o
  -2   5   5        2.70        1.35      2.06 o
  -1   5   5        2.39        1.86      1.88 o
   0   5   5        0.06        0.00      1.64 o
   1   5   5       36.50       43.80      4.25 o
   2   5   5      285.90      327.94     10.35 o
   3   5   5        5.79        3.65      2.53 o
   4   5   5      130.32      135.21      8.29 o
   5   5   5        0.28        1.27      2.75 o
   6   5   5        0.25        0.00      2.38 o
   7   5   5        3.19        2.15      2.87 o
   8   5   5       16.18       18.62      7.82 o
  -4   6   5        0.42        0.00      2.57 o
  -3   6   5        0.07        0.44      2.62 o
  -2   6   5        7.17       15.06      5.07 o
  -1   6   5        9.07       15.35      6.95 o
   0   6   5        5.85        3.19      5.21 o
   1   6   5       14.35       15.56      6.52 o
   2   6   5       47.34       41.04      5.65 o
   3   6   5        1.01        0.00      2.78 o
 -14   0   6       13.17       12.17      6.95 o
 -10   0   6      124.77      144.69     12.76 o
  -8   0   6       54.71       65.90      5.95 o
  -6   0   6      116.70      114.43     11.39 o
  -4   0   6     2152.07     2099.78     58.69 o
  -2   0   6     1527.19     1455.63     19.56 o
   0   0   6      612.93      591.86      8.87 o
   2   0   6        0.12        0.35      0.64 o
   4   0   6       76.92       76.05      2.71 o
   6   0   6      138.87      149.40      7.12 o
   8   0   6       31.27       31.81      2.52 o
  10   0   6        7.45        4.34      4.06 o
  12   0   6        0.21        0.00      3.48 o
 -14   1   6        0.28        0.13      4.60 o
 -13   1   6       13.73        9.81      7.24 o
 -12   1   6      106.04      101.17     12.46 o
 -11   1   6        2.92        4.74      2.22 o
 -10   1   6       91.80       90.61      4.91 o
  -9   1   6       49.01       46.19      3.11 o
  -8   1   6        7.16        6.65      1.65 o
  -7   1   6       41.41       43.06      2.35 o
  -6   1   6       38.52       49.36      1.90 o
  -5   1   6      114.90      132.68      3.07 o
  -4   1   6        2.47        2.84      0.68 o
  -3   1   6        0.44        0.02      0.46 o
  -2   1   6       24.62       34.28      1.25 o
  -1   1   6      250.30      241.53      5.75 o
   0   1   6      225.04      227.67      3.43 o
   1   1   6      273.50      253.33      3.85 o
   2   1   6       27.42       29.28      1.20 o
   3   1   6      608.79      595.63      6.09 o
   4   1   6     1303.81     1467.62     13.08 o
   5   1   6      112.15       95.84      2.22 o
   6   1   6       32.98       28.78      1.47 o
   7   1   6      111.75      129.22      4.16 o
   8   1   6       18.02       18.69      2.42 o
   9   1   6      202.25      224.01      7.05 o
  10   1   6        0.20        0.00      1.59 o
  11   1   6      123.76       82.64     25.08 o
  12   1   6        0.00        0.87      2.87 o
  13   1   6       14.98        4.40      3.75 o
 -13   2   6        8.01        8.67      3.72 o
 -12   2   6        9.57        6.15      3.13 o
 -11   2   6       15.05       14.26      2.66 o
 -10   2   6       54.44       51.49      3.76 o
  -9   2   6       12.22       17.19      2.79 o
  -8   2   6       21.68       21.93      2.49 o
  -7   2   6        4.42        2.24      1.66 o
  -6   2   6      209.21      194.78      5.34 o
  -5   2   6       57.83       47.49      2.43 o
  -4   2   6     1044.04     1059.67     10.72 o
  -3   2   6        8.67       12.61      1.11 o
  -2   2   6       22.98       26.56      1.31 o
  -1   2   6      466.03      445.86      5.88 o
   0   2   6       30.02       40.81      1.48 o
   1   2   6       12.70       13.59      1.04 o
   2   2   6        3.88        2.80      0.71 o
   3   2   6      565.21      614.31      6.67 o
   4   2   6      468.97      515.31      6.56 o
   5   2   6       66.28       61.85      2.91 o
   6   2   6       36.26       41.98      2.96 o
   7   2   6       75.94       72.52      4.06 o
   8   2   6        2.34        1.30      1.42 o
   9   2   6      274.78      259.66      7.97 o
  10   2   6       48.56       53.13      4.41 o
  11   2   6       78.28       75.81      4.68 o
  12   2   6        1.50        0.00      2.50 o
  13   2   6       13.16        2.90      6.08 o
 -12   3   6        0.04        2.09      3.17 o
 -11   3   6        6.06        4.01      2.71 o
 -10   3   6        4.67        2.60      2.47 o
  -9   3   6       11.66        7.75      2.68 o
  -8   3   6       83.44       73.27      9.12 o
  -7   3   6       38.59       34.82      3.09 o
  -6   3   6       35.35       37.08      2.95 o
  -5   3   6        2.64        4.29      1.46 o
  -4   3   6      150.45      150.20      3.59 o
  -3   3   6      133.58      135.90      3.10 o
  -2   3   6      369.13      382.42     12.54 o
  -1   3   6      469.33      444.99     11.04 o
   0   3   6        1.00        0.89      0.86 o
   1   3   6      128.87      115.28      3.41 o
   2   3   6        0.11        0.40      0.86 o
   3   3   6      138.09      155.99      3.67 o
   4   3   6       29.20       29.79      2.70 o
   5   3   6       11.88       11.08      2.10 o
   6   3   6      211.14      199.28      8.67 o
   7   3   6        7.83        8.13      2.03 o
   8   3   6       21.91       22.94      2.99 o
   9   3   6       15.56       15.50      2.88 o
  10   3   6       68.56       59.25      7.69 o
  11   3   6       18.38       15.33      3.18 o
  12   3   6       33.36       41.16      5.05 o
 -11   4   6        7.89       17.96      7.82 o
 -10   4   6        1.76        1.20      2.60 o
  -9   4   6        0.01        0.00      2.17 o
  -8   4   6       42.41       48.46      4.70 o
  -7   4   6        0.13        0.00      1.87 o
  -6   4   6       17.26       14.26      2.85 o
  -5   4   6        9.96        6.72      2.23 o
  -4   4   6        3.49        5.38      2.11 o
  -3   4   6        0.03        0.88      1.62 o
  -2   4   6       34.37       31.51      2.49 o
  -1   4   6       49.32       44.90      2.60 o
   0   4   6      132.52      117.99      4.81 o
   1   4   6      628.61      599.10      9.73 o
   2   4   6      116.84      125.66      4.74 o
   3   4   6        2.80        1.23      1.96 o
   4   4   6       13.19       10.86      2.49 o
   5   4   6       60.39       72.26      5.90 o
   6   4   6       71.20       82.74      5.57 o
   7   4   6        0.44        0.00      1.98 o
   8   4   6        0.58        2.65      2.60 o
   9   4   6        4.62        4.78      3.02 o
  10   4   6        0.03        0.00      2.89 o
  -8   5   6       51.15       66.43      8.35 o
  -7   5   6        0.05        0.00      2.36 o
  -6   5   6       81.19       75.29      5.66 o
  -5   5   6        0.03        1.88      2.36 o
  -4   5   6       13.54       12.22      2.85 o
  -3   5   6       39.55       35.43      3.94 o
  -2   5   6      104.19       85.53      5.18 o
  -1   5   6        0.58        1.70      1.89 o
   0   5   6       10.08       11.16      2.80 o
   1   5   6      117.00      129.44      6.44 o
   2   5   6        1.62        1.54      2.40 o
   3   5   6      103.69      120.45      6.61 o
   4   5   6        1.25        3.57      2.35 o
   5   5   6       41.09       40.81      5.45 o
   6   5   6        3.88        1.27      2.58 o
   7   5   6       48.44       58.95      6.44 o
   8   5   6        8.69        2.32      6.08 o
  -3   6   6        1.06        1.03      3.05 o
  -2   6   6       13.55       10.65     11.88 o
  -1   6   6       11.15       15.35      6.95 o
   0   6   6        2.60        5.79      5.79 o
   1   6   6       11.80        4.84      4.32 o
   2   6   6        9.78        9.73      3.26 o
   3   6   6        6.08        6.87      3.13 o
 -13   0   7        1.25        2.90      5.79 o
 -11   0   7       24.44       12.75      5.79 o
  -9   0   7        8.50        9.07      2.34 o
  -7   0   7      336.81      371.61      7.47 o
  -5   0   7      708.19      659.93     12.12 o
  -3   0   7     1231.53     1239.97     15.20 o
  -1   0   7     1238.27     1160.19     13.94 o
   1   0   7       54.85       38.73      2.00 o
   3   0   7      938.87      906.32     11.97 o
   5   0   7      328.21      381.30      7.02 o
   7   0   7      189.80      202.95      5.27 o
   9   0   7        0.22        2.90      2.90 o
  11   0   7      148.65      164.99     14.50 o
  13   0   7        1.09        2.32      4.34 o
 -14   1   7        7.76        6.37      6.95 o
 -13   1   7        0.01        0.00      3.96 o
 -12   1   7      153.57      118.31     13.34 o
 -11   1   7       19.83       25.26      4.64 o
 -10   1   7        7.58        5.08      1.78 o
  -9   1   7       15.41       23.02      2.74 o
  -8   1   7       21.65       25.11      2.43 o
  -7   1   7        4.81        1.99      0.83 o
  -6   1   7       15.33       14.41      1.27 o
  -5   1   7     2830.22     2843.18     22.20 o
  -4   1   7     2392.85     2467.09     24.96 o
  -3   1   7      136.67      113.85      2.35 o
  -2   1   7       35.41       35.83      1.28 o
  -1   1   7      118.68      105.27      2.41 o
   0   1   7      241.21      226.20      4.25 o
   1   1   7      333.38      321.06      4.18 o
   2   1   7       20.28       19.87      1.23 o
   3   1   7     1616.22     1672.56     13.81 o
   4   1   7      758.90      845.02     14.32 o
   5   1   7       10.01       11.56      1.07 o
   6   1   7      212.04      225.46      3.82 o
   7   1   7      531.22      520.80      9.05 o
   8   1   7      109.32       96.89      4.13 o
   9   1   7      620.23      663.00     11.23 o
  10   1   7       18.26       19.00      2.99 o
  11   1   7        7.79        2.14      3.91 o
  12   1   7       19.95       26.13      8.40 o
  13   1   7        0.26        1.48      3.17 o
 -13   2   7        0.30        2.38      4.16 o
 -12   2   7       33.88       36.61      4.61 o
 -11   2   7        2.04        2.17      2.16 o
 -10   2   7        5.89        0.47      2.13 o
  -9   2   7        2.26        2.67      1.96 o
  -8   2   7        5.41        3.17      1.84 o
  -7   2   7       11.08        8.15      2.04 o
  -6   2   7      211.35      218.80      6.02 o
  -5   2   7      174.13      190.25      3.67 o
  -4   2   7      977.00      837.76      8.62 o
  -3   2   7      263.11      281.58      5.40 o
  -2   2   7      139.30      159.83      3.33 o
  -1   2   7       50.26       41.87      1.39 o
   0   2   7        2.79        0.42      0.54 o
   1   2   7       25.56       21.49      1.93 o
   2   2   7      357.42      390.83      5.06 o
   3   2   7      400.95      405.15      5.21 o
   4   2   7      167.19      167.98      3.68 o
   5   2   7       12.10       10.49      1.44 o
   6   2   7      180.92      190.20      5.48 o
   7   2   7        8.81        4.00      1.68 o
   8   2   7      175.95      185.45      5.88 o
   9   2   7      272.16      308.23      7.95 o
  10   2   7       54.76       48.13      3.96 o
  11   2   7        2.25        0.99      2.32 o
  12   2   7        2.53        5.96      4.16 o
 -12   3   7        0.32        2.47      3.06 o
 -11   3   7       21.39       26.04      3.93 o
 -10   3   7        2.11        0.00      2.61 o
  -9   3   7        6.49        4.12      2.67 o
  -8   3   7        1.63        0.72      1.88 o
  -7   3   7       58.86       58.87      4.38 o
  -6   3   7       33.10       33.66      3.29 o
  -5   3   7       10.81        6.56      1.90 o
  -4   3   7      142.14      131.85      3.99 o
  -3   3   7        0.72        0.00      1.00 o
  -2   3   7       88.93       97.27      3.23 o
  -1   3   7      265.33      237.95      4.62 o
   0   3   7      258.75      253.46      6.12 o
   1   3   7       11.40       11.92      1.54 o
   2   3   7      160.62      156.96      3.69 o
   3   3   7        0.37        1.07      1.00 o
   4   3   7      153.07      138.80      5.56 o
   5   3   7       69.83       72.81      4.72 o
   6   3   7       13.19       12.89      2.40 o
   7   3   7        2.20        0.00      1.66 o
   8   3   7        0.36        0.00      1.80 o
   9   3   7       43.02       44.94      4.57 o
  10   3   7        1.66        1.23      2.34 o
  11   3   7        4.62        7.75      2.78 o
 -10   4   7        0.06        0.00      2.46 o
  -9   4   7       46.14       40.04      4.81 o
  -8   4   7        0.01        2.28      2.35 o
  -7   4   7       19.41       19.32      3.55 o
  -6   4   7        0.01        0.00      1.93 o
  -5   4   7        8.53        8.93      2.40 o
  -4   4   7       34.13       39.30      3.78 o
  -3   4   7       10.52       11.07      2.38 o
  -2   4   7       67.16       68.48      3.67 o
  -1   4   7      124.00      119.01      4.51 o
   0   4   7      470.38      450.38      7.40 o
   1   4   7      258.44      256.95      6.62 o
   2   4   7        7.71        4.23      1.77 o
   3   4   7        4.80        7.61      2.42 o
   4   4   7       44.34       52.95      4.55 o
   5   4   7       70.33       75.50      6.08 o
   6   4   7       18.77       20.37      3.39 o
   7   4   7       17.61       18.36      3.42 o
   8   4   7      142.27      144.84      7.54 o
   9   4   7        5.23        1.92      3.76 o
  10   4   7       15.12       15.23      9.70 o
  -8   5   7        2.18        0.00      4.63 o
  -7   5   7        1.80        2.74      2.65 o
  -6   5   7       44.87       38.64      4.49 o
  -5   5   7       10.06       17.75      3.29 o
  -4   5   7        7.11        5.84      2.44 o
  -3   5   7        5.60        3.90      2.44 o
  -2   5   7        0.71        0.00      2.34 o
  -1   5   7       21.20       18.10      3.00 o
   0   5   7       73.77       70.80      4.36 o
   1   5   7        2.97        2.87      2.40 o
   2   5   7       35.86       34.63      4.14 o
   3   5   7       26.95       30.97      4.05 o
   4   5   7       29.47       38.28      4.56 o
   5   5   7        9.06        8.01      3.34 o
   6   5   7        7.93        3.78      2.77 o
   7   5   7        0.73        0.00      3.67 o
  -2   6   7        0.46        0.00      4.78 o
  -1   6   7        0.62        0.00      5.21 o
   0   6   7       31.39       33.61      9.27 o
   1   6   7        1.21        8.79      5.65 o
   2   6   7        1.90        3.33      2.97 o
 -14   0   8       14.53        8.11      7.24 o
 -10   0   8       14.94        8.11      4.63 o
  -8   0   8       82.49       71.64      3.61 o
  -6   0   8     1345.30     1364.51     17.67 o
  -4   0   8        6.31        7.16      1.34 o
  -2   0   8      786.16      830.68     11.21 o
   0   0   8     1898.68     1670.70     50.78 o
   2   0   8      266.80      215.42      8.61 o
   4   0   8       44.73       45.23      2.53 o
   6   0   8      204.92      205.53      5.57 o
   8   0   8       96.19       98.48      4.01 o
  10   0   8        0.00        2.03      3.19 o
  12   0   8        3.97        1.16      3.48 o
 -13   1   8        1.64        0.00      3.89 o
 -12   1   8      125.43       94.80     13.05 o
 -11   1   8       58.43       52.12      5.36 o
 -10   1   8        1.03        0.66      1.82 o
  -9   1   8       39.96       42.19      3.64 o
  -8   1   8       11.15       19.43      2.58 o
  -7   1   8       64.13       61.75      2.50 o
  -6   1   8        3.55        1.85      0.88 o
  -5   1   8       51.19       62.99      2.29 o
  -4   1   8     2666.01     2692.69     21.24 o
  -3   1   8      478.34      449.91      5.37 o
  -2   1   8       74.20       75.52      1.85 o
  -1   1   8      211.05      192.13      3.57 o
   0   1   8       11.15       12.53      1.10 o
   1   1   8     2964.90     3008.16     29.76 o
   2   1   8      374.22      406.66      7.22 o
   3   1   8      897.39     1062.16      9.87 o
   4   1   8       23.20       24.73      1.43 o
   5   1   8      115.35      117.41      2.86 o
   6   1   8        5.49        8.37      1.13 o
   7   1   8        0.08        0.23      1.08 o
   8   1   8      315.56      327.38      7.32 o
   9   1   8      319.97      293.36      7.17 o
  10   1   8       86.80       83.25     11.76 o
  11   1   8        1.17        3.56      2.96 o
  12   1   8       23.18       23.74     19.41 o
  13   1   8        0.49        4.92      5.50 o
 -13   2   8        0.56        0.00      3.54 o
 -12   2   8       39.78       41.92      5.29 o
 -11   2   8        3.76        3.05      2.43 o
 -10   2   8       81.24       77.86      5.27 o
  -9   2   8        0.00        1.62      1.64 o
  -8   2   8       91.41       97.25      6.91 o
  -7   2   8      202.58      202.55      5.64 o
  -6   2   8       56.16       64.08      2.95 o
  -5   2   8       71.60       87.50      2.54 o
  -4   2   8     2758.02     2690.96     23.39 o
  -3   2   8      661.97      662.81      8.99 o
  -2   2   8       27.47       24.75      1.79 o
  -1   2   8      133.93      149.79      3.36 o
   0   2   8      208.14      197.59      3.87 o
   1   2   8       58.34       79.59      2.58 o
   2   2   8       74.92       76.74      2.74 o
   3   2   8        6.90        9.07      1.09 o
   4   2   8      128.85      138.86      3.18 o
   5   2   8       28.39       21.09      2.05 o
   6   2   8        9.32        9.53      3.44 o
   7   2   8       37.64       39.70      3.63 o
   8   2   8      509.81      548.36     12.65 o
   9   2   8       21.17       24.33      3.68 o
  10   2   8       58.70       42.86      3.86 o
  11   2   8        7.85        9.95      2.96 o
  12   2   8        6.75        3.87      3.75 o
 -12   3   8       13.40       17.63      4.13 o
 -11   3   8        3.40        2.36      2.53 o
 -10   3   8       32.49       29.87      4.50 o
  -9   3   8        1.75        0.00      2.45 o
  -8   3   8       10.53        8.36      2.95 o
  -7   3   8        7.96        8.71      4.02 o
  -6   3   8       56.22       60.09      5.10 o
  -5   3   8       27.18       29.76      3.61 o
  -4   3   8      207.56      201.56      4.42 o
  -3   3   8       14.36       13.90      3.24 o
  -2   3   8        1.25        1.54      1.05 o
  -1   3   8        0.03        1.17      0.99 o
   0   3   8      163.10      163.93      4.27 o
   1   3   8      131.77      120.02      3.39 o
   2   3   8       25.30       24.29      1.87 o
   3   3   8       18.70       17.86      1.84 o
   4   3   8      190.28      201.17      6.73 o
   5   3   8       20.28       27.63      3.49 o
   6   3   8       27.02       41.50      3.97 o
   7   3   8        5.12        0.25      2.31 o
   8   3   8        0.93        0.85      2.19 o
   9   3   8        0.12        0.93      2.40 o
  10   3   8       13.40       18.37      3.83 o
  11   3   8        0.48        0.00      2.86 o
 -10   4   8        0.01        2.86      2.63 o
  -9   4   8       62.76       60.43      5.41 o
  -8   4   8        3.75        0.70      2.77 o
  -7   4   8      167.40      153.37     15.71 o
  -6   4   8        0.04        0.00      2.20 o
  -5   4   8        8.17        9.19      2.95 o
  -4   4   8       15.48       13.27      3.40 o
  -3   4   8      151.72      147.13      6.69 o
  -2   4   8        4.95        5.26      1.53 o
  -1   4   8       29.95       33.60      2.49 o
   0   4   8      862.58      874.51     11.20 o
   1   4   8       30.26       37.90      3.45 o
   2   4   8       22.58       28.51      2.91 o
   3   4   8       24.23       20.55      3.26 o
   4   4   8      752.06      819.14     16.06 o
   5   4   8       63.49       63.19      5.81 o
   6   4   8       25.97       25.55      3.58 o
   7   4   8        5.38        3.86      2.67 o
   8   4   8        3.10        7.01      2.95 o
   9   4   8       14.84       14.88      4.44 o
  -8   5   8       20.44       29.55      8.69 o
  -7   5   8        9.72       13.54      4.00 o
  -6   5   8        0.11        0.00      2.85 o
  -5   5   8       34.08       27.74      6.74 o
  -4   5   8        6.27       10.86      3.34 o
  -3   5   8        6.44        6.28      3.05 o
  -2   5   8        5.06        0.33      2.26 o
  -1   5   8        0.18        0.00      2.34 o
   0   5   8      135.93      124.13      5.42 o
   1   5   8       26.36       25.45      3.72 o
   2   5   8        7.62        3.49      2.50 o
   3   5   8        5.02        7.04      2.73 o
   4   5   8      128.17      116.81      6.90 o
   5   5   8       16.93       14.09      3.88 o
   6   5   8        2.46        3.87      2.91 o
   7   5   8       10.84        0.00      6.37 o
 -13   0   9        2.36        3.48      6.08 o
 -11   0   9       20.23       19.41      6.95 o
  -9   0   9       16.42       14.38      3.17 o
  -7   0   9       26.24       27.37      2.97 o
  -5   0   9        9.34       12.81      1.90 o
  -3   0   9      365.97      303.05      6.07 o
  -1   0   9     2972.24     2996.87     32.28 o
   1   0   9       53.76       62.59      2.53 o
   3   0   9       73.67       73.23      3.41 o
   5   0   9        0.30        0.43      1.08 o
   7   0   9       65.27       68.12      3.51 o
   9   0   9      105.00      107.84     11.31 o
  11   0   9        8.07        8.98      4.92 o
  13   0   9        4.07       16.51      6.95 o
 -13   1   9       40.38       31.99      6.55 o
 -12   1   9       68.26       62.01     11.30 o
 -11   1   9        0.97        0.00      1.93 o
 -10   1   9       25.27       20.95      2.74 o
  -9   1   9        4.21        0.65      1.57 o
  -8   1   9       32.63       35.24      2.92 o
  -7   1   9       28.38       24.29      1.73 o
  -6   1   9      273.09      286.75      5.40 o
  -5   1   9       60.88       69.41      2.29 o
  -4   1   9     1431.54     1448.11     13.02 o
  -3   1   9      610.14      644.30      7.01 o
  -2   1   9       51.81       41.65      1.49 o
  -1   1   9      106.44       90.12      2.88 o
   0   1   9       13.01       13.48      0.91 o
   1   1   9     1983.78     2165.13     17.37 o
   2   1   9      364.82      379.85      6.85 o
   3   1   9      656.50      601.51      7.07 o
   4   1   9       53.12       52.15      1.99 o
   5   1   9       69.16       65.41      2.38 o
   6   1   9       63.93       58.91      2.25 o
   7   1   9       10.11        9.78      2.09 o
   8   1   9      394.93      435.35      8.70 o
   9   1   9      217.36      163.28     13.41 o
  10   1   9        8.07        8.13      2.55 o
  11   1   9       16.50        7.79      4.92 o
  12   1   9        0.45        1.10      3.33 o
 -13   2   9        1.68        1.45      5.50 o
 -12   2   9        2.87        3.12      3.17 o
 -11   2   9        5.14        4.27      2.47 o
 -10   2   9        0.08        0.45      2.06 o
  -9   2   9        0.28        0.71      1.96 o
  -8   2   9       10.36       10.31      2.34 o
  -7   2   9       22.10       21.99      2.82 o
  -6   2   9       93.65       91.83      5.79 o
  -5   2   9      264.25      260.01      4.80 o
  -4   2   9      573.62      574.27      9.28 o
  -3   2   9      129.62      122.66      4.05 o
  -2   2   9       75.37       85.91      2.76 o
  -1   2   9        5.35        4.59      0.97 o
   0   2   9      407.84      438.28      6.27 o
   1   2   9      668.18      741.75      8.77 o
   2   2   9      245.23      247.25      4.48 o
   3   2   9       73.99       86.65      2.70 o
   4   2   9        0.00        0.15      0.77 o
   5   2   9        8.04        7.55      1.45 o
   6   2   9       54.21       64.27      3.73 o
   7   2   9       17.41       12.92      3.20 o
   8   2   9      342.75      345.81      9.43 o
   9   2   9       76.22       57.52      4.13 o
  10   2   9       50.16       57.51      4.30 o
  11   2   9       27.15       26.93      5.85 o
  12   2   9        0.00        0.00      4.63 o
 -12   3   9        6.35        0.00      3.14 o
 -11   3   9       27.23       20.71      3.75 o
 -10   3   9        1.75        0.00      2.23 o
  -9   3   9      126.21      127.36     12.53 o
  -8   3   9       26.53       23.65      3.44 o
  -7   3   9       67.68       52.33      5.86 o
  -6   3   9       55.40       62.01      5.64 o
  -5   3   9        0.00        2.03      1.88 o
  -4   3   9        7.66        6.63      1.47 o
  -3   3   9       71.99       62.68      2.79 o
  -2   3   9       25.80       33.35      2.21 o
  -1   3   9      242.19      220.55      5.10 o
   0   3   9       49.47       44.77      3.57 o
   1   3   9       21.96       23.76      1.96 o
   2   3   9      401.15      396.81      6.43 o
   3   3   9        0.00        1.44      1.20 o
   4   3   9      312.72      311.89      8.59 o
   5   3   9       16.91       25.29      3.35 o
   6   3   9       46.79       45.21      4.28 o
   7   3   9       54.38       54.74      4.71 o
   8   3   9       92.12       89.84      5.88 o
   9   3   9        1.66        1.61      2.55 o
  10   3   9        0.27        0.88      2.71 o
  11   3   9       99.21       98.83     12.46 o
 -10   4   9        2.75        4.88      4.08 o
  -9   4   9       28.68       28.78      4.12 o
  -8   4   9        0.04        0.00      2.62 o
  -7   4   9       27.89       32.30      4.64 o
  -6   4   9        1.81        1.76      2.15 o
  -5   4   9        1.16        3.20      2.19 o
  -4   4   9        3.29        1.38      2.02 o
  -3   4   9       27.35       34.01      4.07 o
  -2   4   9      110.43      104.31      3.90 o
  -1   4   9       44.75       44.28      2.82 o
   0   4   9      538.49      556.43      9.46 o
   1   4   9       37.94       34.28      2.92 o
   2   4   9       19.15       31.36      3.06 o
   3   4   9        5.90        7.25      2.44 o
   4   4   9      554.61      588.71     13.39 o
   5   4   9      112.78      116.11     10.49 o
   6   4   9      154.00      151.42      8.27 o
   7   4   9        0.65        1.27      2.61 o
   8   4   9        1.53        0.00      2.44 o
   9   4   9        0.46        1.11      2.97 o
  -7   5   9        1.66        1.45      5.21 o
  -6   5   9        5.29        9.89      3.69 o
  -5   5   9        0.21        0.00      2.27 o
  -4   5   9       22.96       26.80      3.92 o
  -3   5   9        2.80        0.00      2.07 o
  -2   5   9       34.12       34.84      4.39 o
  -1   5   9       13.10       15.62      3.14 o
   0   5   9      136.11      123.40      5.58 o
   1   5   9       19.37       22.41      5.34 o
   2   5   9      227.02      234.54      8.59 o
   3   5   9       11.75       11.14      3.19 o
   4   5   9       56.62       59.40      6.61 o
   5   5   9        2.09        5.51      3.45 o
   6   5   9        0.33        0.16      2.98 o
 -12   0  10        3.30        1.45      5.21 o
 -10   0  10        0.04        0.87      4.05 o
  -8   0  10       37.82       39.47      3.11 o
  -6   0  10      666.15      649.90     11.02 o
  -4   0  10      132.10      118.22      4.10 o
  -2   0  10      237.50      283.09      5.84 o
   0   0  10       87.40       88.35      3.00 o
   2   0  10      171.60      174.35      4.43 o
   4   0  10       54.68       61.93      3.14 o
   6   0  10       37.42       32.19      2.65 o
   8   0  10        6.30        5.63      1.75 o
  10   0  10        2.33        6.08      4.06 o
  12   0  10       11.50       19.99      7.53 o
 -13   1  10        4.97        4.06      6.08 o
 -12   1  10        0.38        5.50      5.79 o
 -11   1  10        2.33        3.20      2.37 o
 -10   1  10        0.19        0.24      1.80 o
  -9   1  10        4.85        3.67      1.82 o
  -8   1  10        2.94        1.86      1.29 o
  -7   1  10       43.35       39.83      2.57 o
  -6   1  10        0.00        0.94      0.87 o
  -5   1  10        0.18        0.08      0.76 o
  -4   1  10      475.60      468.33      6.01 o
  -3   1  10      270.36      233.01      3.76 o
  -2   1  10      101.39       91.68      2.17 o
  -1   1  10       13.38       26.63      1.63 o
   0   1  10        0.97        0.66      0.61 o
   1   1  10      324.17      323.72      4.49 o
   2   1  10      133.19      134.93      2.85 o
   3   1  10        8.93        9.69      1.06 o
   4   1  10       11.44       14.35      1.31 o
   5   1  10      103.36      104.74      2.77 o
   6   1  10       59.15       64.08      2.41 o
   7   1  10      581.90      554.08     11.16 o
   8   1  10      103.86      107.21      7.98 o
   9   1  10       12.79        5.38      1.86 o
  10   1  10       13.44        5.26     12.17 o
  11   1  10        2.13        1.65      2.64 o
  12   1  10        1.81        0.00      3.26 o
 -12   2  10       29.84       34.10     10.86 o
 -11   2  10       29.95       35.38      7.10 o
 -10   2  10       58.19       57.00      4.71 o
  -9   2  10       12.17       14.96      2.81 o
  -8   2  10       16.84       19.16      2.95 o
  -7   2  10       35.50       36.45      3.52 o
  -6   2  10       70.47       68.40      3.35 o
  -5   2  10        6.06        2.27      1.14 o
  -4   2  10       33.44       30.04      2.07 o
  -3   2  10       42.17       45.19      2.31 o
  -2   2  10        9.07        5.88      1.20 o
  -1   2  10      246.49      206.56      4.26 o
   0   2  10        2.63        1.76      0.91 o
   1   2  10      105.31      110.55      3.06 o
   2   2  10      185.18      198.31      4.12 o
   3   2  10      189.64      199.02      4.12 o
   4   2  10        1.72        2.22      1.04 o
   5   2  10       33.35       37.01      2.71 o
   6   2  10        5.41        9.51      2.10 o
   7   2  10      162.98      151.67      7.24 o
   8   2  10      114.77      131.17      6.57 o
   9   2  10      206.94      184.36      7.07 o
  10   2  10        0.02        0.00      2.11 o
  11   2  10        7.14        0.37      3.04 o
 -11   3  10        0.65        3.29      2.79 o
 -10   3  10        1.29        0.00      2.32 o
  -9   3  10        0.07        0.79      2.23 o
  -8   3  10        5.49        7.28      2.50 o
  -7   3  10       12.05       15.19      2.93 o
  -6   3  10      149.86      155.03      7.28 o
  -5   3  10        7.78        8.28      2.24 o
  -4   3  10       68.39       65.93      4.36 o
  -3   3  10       91.69       95.39      3.72 o
  -2   3  10        0.83        0.58      1.23 o
  -1   3  10      417.50      405.84      6.78 o
   0   3  10       31.87       31.03      2.21 o
   1   3  10        0.30        1.92      1.11 o
   2   3  10       61.20       62.20      2.81 o
   3   3  10        6.87        6.78      1.48 o
   4   3  10       10.94       14.43      2.76 o
   5   3  10       18.27       15.97      3.30 o
   6   3  10       50.50       57.99      4.69 o
   7   3  10       24.04       19.37      3.20 o
   8   3  10       36.13       38.27      4.43 o
   9   3  10        4.52        5.39      2.87 o
  10   3  10        0.07        1.83      2.79 o
 -10   4  10        5.34        4.06      5.50 o
  -9   4  10        0.70        1.90      2.65 o
  -8   4  10       36.27       33.69      4.35 o
  -7   4  10        2.20        0.00      2.31 o
  -6   4  10        3.70        3.69      2.41 o
  -5   4  10       51.22       55.70      4.69 o
  -4   4  10        2.42        2.75      2.16 o
  -3   4  10       66.51       68.47      4.09 o
  -2   4  10       86.30       84.04      3.66 o
  -1   4  10      133.62      135.62      4.69 o
   0   4  10       23.26       18.53      2.20 o
   1   4  10       45.36       48.81      2.96 o
   2   4  10       12.50       10.87      2.29 o
   3   4  10        0.06        0.00      1.79 o
   4   4  10      114.79      118.81      6.90 o
   5   4  10        0.34        4.25      2.68 o
   6   4  10       27.83       26.11      4.01 o
   7   4  10        2.06        1.23      2.43 o
   8   4  10       11.59        9.16      3.31 o
   9   4  10        6.95       13.61      7.82 o
  -7   5  10        0.00        8.11      6.08 o
  -6   5  10        4.40        4.72      2.74 o
  -5   5  10        0.89        1.07      2.53 o
  -4   5  10       25.15       24.53      3.82 o
  -3   5  10       30.27       25.84      3.65 o
  -2   5  10        0.06        1.51      2.31 o
  -1   5  10        3.81        2.30      2.22 o
   0   5  10        7.60        7.57      2.44 o
   1   5  10       21.39       24.58      4.63 o
   2   5  10        3.52        0.52      2.49 o
   3   5  10        1.36        3.00      2.69 o
   4   5  10        3.69        3.36      2.85 o
   5   5  10        6.42        5.67      3.50 o
   6   5  10       20.38       15.93      8.11 o
 -11   0  11        0.04        0.00      4.05 o
  -9   0  11       33.42       27.56      3.67 o
  -7   0  11      994.59     1072.10     16.10 o
  -5   0  11       82.16       85.91      3.69 o
  -3   0  11      277.69      289.99      6.34 o
  -1   0  11      135.86      140.34      4.08 o
   1   0  11        0.59        1.07      1.19 o
   3   0  11        0.92        2.31      1.17 o
   5   0  11     1690.28     1701.48     21.70 o
   7   0  11     1629.47     1571.75     33.13 o
   9   0  11       84.69       44.63      7.83 o
  11   0  11        7.50        4.92      4.92 o
 -13   1  11        0.73        0.00      5.79 o
 -12   1  11        0.04        0.00      4.92 o
 -11   1  11        7.28        4.48      2.77 o
 -10   1  11        7.88        8.24      2.51 o
  -9   1  11       19.91       27.86      3.22 o
  -8   1  11       46.58       52.78      3.95 o
  -7   1  11      101.83      111.97      6.56 o
  -6   1  11      353.23      399.47      6.35 o
  -5   1  11       12.07       13.71      1.38 o
  -4   1  11      105.96      121.50      2.93 o
  -3   1  11       45.59       34.92      1.67 o
  -2   1  11        9.17       10.99      1.06 o
  -1   1  11        8.09       13.72      1.40 o
   0   1  11      359.91      362.37      5.55 o
   1   1  11      162.39      163.54      3.57 o
   2   1  11      214.67      189.07      3.51 o
   3   1  11       11.03       13.28      1.25 o
   4   1  11       46.38       45.13      2.04 o
   5   1  11        0.20        0.65      0.88 o
   6   1  11      186.17      178.86      4.14 o
   7   1  11      727.55      797.78     12.56 o
   8   1  11       19.22       14.82      2.32 o
   9   1  11       24.66       15.17      3.30 o
  10   1  11        5.51        3.30      3.48 o
  11   1  11        0.01        0.94      2.92 o
  12   1  11        0.10        0.00      3.34 o
 -12   2  11        3.90        1.76      3.15 o
 -11   2  11        6.35        3.52      3.30 o
 -10   2  11        0.20        0.00      2.10 o
  -9   2  11        1.82        0.84      2.11 o
  -8   2  11        0.77        0.75      1.97 o
  -7   2  11       23.44       24.18      3.24 o
  -6   2  11      117.15       99.97      3.79 o
  -5   2  11      104.61       96.46      4.01 o
  -4   2  11        1.19        0.93      1.05 o
  -3   2  11       41.77       39.57      2.27 o
  -2   2  11      308.21      309.32      5.52 o
  -1   2  11        1.66        2.84      1.03 o
   0   2  11       57.44       61.63      2.62 o
   1   2  11      382.85      354.92      5.95 o
   2   2  11      338.26      382.77      6.10 o
   3   2  11       51.27       58.40      3.56 o
   4   2  11       90.89      109.53      3.27 o
   5   2  11       48.82       53.31      3.22 o
   6   2  11       57.77       60.12      4.26 o
   7   2  11       11.52        7.84      2.44 o
   8   2  11        1.34        1.41      1.98 o
   9   2  11       13.02        9.66      2.74 o
  10   2  11        0.76        0.41      2.52 o
  11   2  11        1.09        0.00      2.66 o
 -11   3  11        1.92        0.67      2.70 o
 -10   3  11        0.01        0.00      2.53 o
  -9   3  11       60.50       59.17      5.10 o
  -8   3  11       26.10       23.69      4.18 o
  -7   3  11        2.10        1.58      2.80 o
  -6   3  11      243.52      245.43      7.98 o
  -5   3  11      110.12      115.47      8.43 o
  -4   3  11        1.24        0.00      1.23 o
  -3   3  11       64.61       59.83      3.01 o
  -2   3  11      433.34      410.19      7.03 o
  -1   3  11      217.86      217.44      4.95 o
   0   3  11        0.01        0.00      1.04 o
   1   3  11      159.16      166.70      4.22 o
   2   3  11      166.23      167.24      4.26 o
   3   3  11       25.94       24.11      2.54 o
   4   3  11       80.84       81.72      5.06 o
   5   3  11       12.38       11.21      2.78 o
   6   3  11       79.22       79.49      5.33 o
   7   3  11        5.20        5.05      2.52 o
   8   3  11        0.01        2.17      2.40 o
   9   3  11        3.05        4.58      2.76 o
  10   3  11        1.71        0.07      2.67 o
  -9   4  11        0.86        0.00      2.70 o
  -8   4  11       49.21       47.26      4.87 o
  -7   4  11        1.12        0.44      2.44 o
  -6   4  11        6.99        5.97      2.72 o
  -5   4  11        0.26        0.00      2.06 o
  -4   4  11       50.31       54.90      5.77 o
  -3   4  11        1.20        2.80      1.85 o
  -2   4  11      186.65      199.72      5.70 o
  -1   4  11       56.35       60.91      3.35 o
   0   4  11       42.35       32.71      2.70 o
   1   4  11       19.84       20.04      2.27 o
   2   4  11       52.67       54.64      3.83 o
   3   4  11        7.89        6.77      2.56 o
   4   4  11       27.20       38.14      4.35 o
   5   4  11       10.43        9.66      3.18 o
   6   4  11      109.64      113.05      6.96 o
   7   4  11        2.39        1.43      2.72 o
   8   4  11        0.30        0.40      2.64 o
  -6   5  11        4.25        4.33      4.44 o
  -5   5  11        1.75        5.19      2.86 o
  -4   5  11        1.96        3.73      2.71 o
  -3   5  11        0.18        3.23      2.55 o
  -2   5  11       15.56       12.90      3.45 o
  -1   5  11        0.56        0.00      1.79 o
   0   5  11       12.51       10.77      2.68 o
   1   5  11        2.32        4.39      2.59 o
   2   5  11       26.36       27.82      4.18 o
   3   5  11       38.46       44.37      5.65 o
   4   5  11        1.81        3.04      2.86 o
   5   5  11        0.55        5.21      6.95 o
 -12   0  12       12.73       15.06      7.24 o
 -10   0  12        9.14       16.88      6.23 o
  -8   0  12       60.99       56.07      3.74 o
  -6   0  12        0.06        3.34      1.51 o
  -4   0  12       65.80       96.56      3.90 o
  -2   0  12        6.99        4.01      1.28 o
   0   0  12      215.81      199.27      5.08 o
   2   0  12        2.73        1.19      1.00 o
   4   0  12      116.72      111.58      4.82 o
   6   0  12      629.00      624.40     11.28 o
   8   0  12       12.47       13.77      3.67 o
  10   0  12       44.70       47.52      9.27 o
  12   0  12       17.42        0.00      4.06 o
 -13   1  12        3.06        7.24      7.53 o
 -12   1  12       14.76       10.43      6.95 o
 -11   1  12       11.25        6.98      3.21 o
 -10   1  12       10.53        9.22      2.58 o
  -9   1  12       24.68       22.75      3.08 o
  -8   1  12       53.36       60.36      3.32 o
  -7   1  12       13.63       18.16      1.89 o
  -6   1  12        3.42        4.13      1.25 o
  -5   1  12        2.45        2.46      1.06 o
  -4   1  12       74.66       92.50      3.07 o
  -3   1  12       68.52       66.96      2.69 o
  -2   1  12      257.88      250.83      4.75 o
  -1   1  12      714.51      786.18      9.35 o
   0   1  12       82.75       75.79      2.66 o
   1   1  12      273.02      294.14      5.62 o
   2   1  12      135.56      115.93      3.12 o
   3   1  12      213.40      189.28      5.84 o
   4   1  12       24.63       25.72      1.91 o
   5   1  12        3.18        4.36      1.21 o
   6   1  12      954.05      950.95     10.48 o
   7   1  12      185.82      150.02      8.13 o
   8   1  12        8.71        6.66      1.90 o
   9   1  12        0.03        0.00      1.65 o
  10   1  12       37.77       22.89      7.24 o
  11   1  12        2.07        1.35      3.33 o
 -12   2  12       27.04       28.43      4.88 o
 -11   2  12        0.00        0.45      2.30 o
 -10   2  12        3.48        6.84      2.70 o
  -9   2  12       15.59       21.18      3.28 o
  -8   2  12        2.11        0.86      2.05 o
  -7   2  12        3.93        3.03      1.93 o
  -6   2  12      300.66      307.27      7.28 o
  -5   2  12      253.66      250.44      5.39 o
  -4   2  12        0.76        3.62      1.28 o
  -3   2  12       13.58       16.50      1.73 o
  -2   2  12       25.40       23.19      1.93 o
  -1   2  12       11.42        7.72      1.35 o
   0   2  12       71.70       78.75      3.18 o
   1   2  12       92.71      106.77      3.35 o
   2   2  12       46.60       52.04      2.52 o
   3   2  12        8.12        7.64      1.40 o
   4   2  12        4.21        3.26      1.21 o
   5   2  12        4.02        4.88      2.05 o
   6   2  12       29.08       28.18      3.39 o
   7   2  12       36.01       37.73      3.88 o
   8   2  12       93.21       91.61      5.45 o
   9   2  12       42.90       53.55      5.33 o
  10   2  12        1.03        1.84      2.39 o
  11   2  12        0.00        0.93      4.02 o
 -11   3  12        0.09        0.00      5.50 o
 -10   3  12       18.84       18.05      4.40 o
  -9   3  12        2.02        7.43      3.36 o
  -8   3  12        2.01        3.31      2.92 o
  -7   3  12        6.98        5.90      2.97 o
  -6   3  12      341.96      319.52     11.69 o
  -5   3  12       87.94       84.51      5.21 o
  -4   3  12       62.77       65.33      3.20 o
  -3   3  12        2.84        2.89      1.33 o
  -2   3  12      890.03      912.97     11.67 o
  -1   3  12      148.66      153.08      4.27 o
   0   3  12       29.91       27.63      2.26 o
   1   3  12        4.91        3.68      1.35 o
   2   3  12       28.34       32.74      2.41 o
   3   3  12        0.68        0.72      1.48 o
   4   3  12        1.12        0.45      1.79 o
   5   3  12        0.66        1.57      1.94 o
   6   3  12        8.06       11.28      2.70 o
   7   3  12        0.02        0.00      2.24 o
   8   3  12       15.81       14.19      3.21 o
   9   3  12        2.30        0.09      2.59 o
  10   3  12        4.44        4.58      3.83 o
  -9   4  12       35.83       19.70      7.82 o
  -8   4  12        1.98        0.04      2.68 o
  -7   4  12        5.72        1.97      2.55 o
  -6   4  12        9.96       10.46      2.97 o
  -5   4  12       21.89       20.38      4.05 o
  -4   4  12        0.32        1.09      2.45 o
  -3   4  12       28.71       26.28      2.79 o
  -2   4  12      281.74      268.39      6.22 o
  -1   4  12        5.30        3.90      1.72 o
   0   4  12        7.29        6.30      1.77 o
   1   4  12       35.40       33.82      3.35 o
   2   4  12       84.80       95.73      5.87 o
   3   4  12       36.10       39.15      4.47 o
   4   4  12       10.25       15.45      3.23 o
   5   4  12       51.45       57.84      5.37 o
   6   4  12        4.46        1.86      2.65 o
   7   4  12        0.54        3.20      2.84 o
   8   4  12       30.84       35.92      9.27 o
  -5   5  12        5.92        4.43      5.58 o
  -4   5  12        8.46        5.68      3.40 o
  -3   5  12        7.37        8.38      3.67 o
  -2   5  12        1.21        0.00      2.22 o
  -1   5  12       29.12       27.73      3.35 o
   0   5  12        1.33        1.11      2.11 o
   1   5  12        5.60        6.80      2.80 o
   2   5  12      188.88      192.62      8.90 o
   3   5  12       38.93       38.94      4.96 o
   4   5  12       17.23       11.57      5.08 o
  -9   0  13       30.21       24.92      3.11 o
  -7   0  13        4.16        2.78      1.62 o
  -5   0  13      158.44      173.61      5.42 o
  -3   0  13      638.43      699.88     11.58 o
  -1   0  13     1455.06     1493.40     19.39 o
   1   0  13      116.75       80.72      3.51 o
   3   0  13      105.67       98.41      3.99 o
   5   0  13      227.21      228.95     11.41 o
   7   0  13        0.81        0.88      1.57 o
   9   0  13       14.98       13.32      5.50 o
  11   0  13        0.14        3.48      4.34 o
 -12   1  13        7.21       11.59      7.24 o
 -11   1  13        0.35        0.00      2.54 o
 -10   1  13        0.56        1.74      2.17 o
  -9   1  13        0.03        1.33      1.93 o
  -8   1  13      131.50      136.67      6.85 o
  -7   1  13       41.28       43.24      2.59 o
  -6   1  13       56.28       58.74      2.85 o
  -5   1  13       47.63       43.83      3.42 o
  -4   1  13       16.14       27.08      2.04 o
  -3   1  13      245.84      260.70      5.86 o
  -2   1  13       62.33       77.15      3.78 o
  -1   1  13      335.74      333.56      5.68 o
   0   1  13        8.61        9.78      1.34 o
   1   1  13       21.59       16.10      1.63 o
   2   1  13       16.00       19.60      1.72 o
   3   1  13        0.01        0.00      0.96 o
   4   1  13       17.62       17.37      1.93 o
   5   1  13        4.26        6.45      1.47 o
   6   1  13      748.24      779.61     10.98 o
   7   1  13       14.67        9.53      2.42 o
   8   1  13       12.05       13.87      2.75 o
   9   1  13       29.62       25.64      3.40 o
  10   1  13        2.34        0.00      3.19 o
  11   1  13        1.35       10.72      5.79 o
 -12   2  13        0.60        0.00      3.22 o
 -11   2  13        7.02       10.86      3.22 o
 -10   2  13        7.16        8.10      3.39 o
  -9   2  13        1.04        2.33      2.35 o
  -8   2  13        5.54        3.41      2.25 o
  -7   2  13       38.68       42.81      4.06 o
  -6   2  13      628.83      661.95      9.53 o
  -5   2  13      300.25      304.29      6.02 o
  -4   2  13       29.13       36.82      2.49 o
  -3   2  13       69.70       61.74      3.89 o
  -2   2  13      116.99      128.73      3.74 o
  -1   2  13        0.09        0.92      1.04 o
   0   2  13       14.53       12.31      1.60 o
   1   2  13       26.94       23.12      2.01 o
   2   2  13        8.60        8.49      1.52 o
   3   2  13       41.50       47.44      2.56 o
   4   2  13      100.81       92.40      3.37 o
   5   2  13       24.72       25.11      3.22 o
   6   2  13       81.89       71.45      4.76 o
   7   2  13      219.02      194.08      9.80 o
   8   2  13        3.82        1.46      2.29 o
   9   2  13       15.28       16.79      3.51 o
  10   2  13        2.52        3.23      2.78 o
 -10   3  13       10.32        3.79      2.99 o
  -9   3  13       25.36       23.47      3.94 o
  -8   3  13       14.10       10.90      3.02 o
  -7   3  13       19.06       14.82      3.15 o
  -6   3  13       32.34       34.02      3.89 o
  -5   3  13        0.07        0.73      1.73 o
  -4   3  13       64.33       67.43      3.37 o
  -3   3  13      181.74      170.49      4.71 o
  -2   3  13      124.88      114.36      4.03 o
  -1   3  13        0.25        0.02      1.34 o
   0   3  13      171.38      173.20      5.15 o
   1   3  13        0.55        0.00      1.14 o
   2   3  13        7.90        6.86      1.62 o
   3   3  13        1.60        0.08      1.47 o
   4   3  13      127.01      106.34      6.40 o
   5   3  13       56.43       59.92      8.66 o
   6   3  13        2.80        2.12      2.33 o
   7   3  13       55.01       48.61      4.96 o
   8   3  13       25.88       38.06      4.66 o
   9   3  13        5.71        6.04      3.07 o
  -8   4  13        0.67        0.46      4.04 o
  -7   4  13        0.01        2.93      3.38 o
  -6   4  13        0.30        0.44      2.31 o
  -5   4  13        0.34        0.00      2.10 o
  -4   4  13        0.53        0.00      2.11 o
  -3   4  13        3.70        4.26      1.89 o
  -2   4  13      226.15      233.06      6.28 o
  -1   4  13        2.12        0.85      1.62 o
   0   4  13       90.87       89.27      3.94 o
   1   4  13        6.28        4.31      2.17 o
   2   4  13      192.78      195.53      7.69 o
   3   4  13       61.56       59.06      5.48 o
   4   4  13       38.29       35.72      4.98 o
   5   4  13       17.41       16.44      3.56 o
   6   4  13       12.88       13.93      3.53 o
   7   4  13        1.50        5.21      5.79 o
  -4   5  13      108.31      112.65      9.68 o
  -3   5  13        0.46        0.00      2.49 o
  -2   5  13        0.16        0.00      2.44 o
  -1   5  13        3.93        4.91      2.81 o
   0   5  13        4.27        3.11      2.34 o
   1   5  13       17.38       22.31      4.22 o
   2   5  13      109.47      114.11      7.09 o
   3   5  13      101.20      118.90      8.31 o
 -10   0  14       11.22        9.08      3.46 o
  -8   0  14      226.42      256.25     13.21 o
  -6   0  14       46.09       42.01      4.30 o
  -4   0  14       16.58       18.82      2.34 o
  -2   0  14       23.09       20.91      2.26 o
   0   0  14      117.50      139.14      4.56 o
   2   0  14       92.34       95.77      5.01 o
   4   0  14      415.35      418.64      8.91 o
   6   0  14       60.43       65.54      4.02 o
   8   0  14      100.44       85.22     10.44 o
  10   0  14       25.25       30.13      7.82 o
 -12   1  14        6.03        8.43      4.40 o
 -11   1  14        7.45        5.35      2.93 o
 -10   1  14        0.02        0.00      2.16 o
  -9   1  14       12.75       10.05      2.66 o
  -8   1  14        9.77        8.16      1.88 o
  -7   1  14       10.15       14.37      1.91 o
  -6   1  14      151.67      163.84      4.35 o
  -5   1  14       11.08       10.72      1.63 o
  -4   1  14       10.59       11.21      1.56 o
  -3   1  14       21.11       16.28      2.36 o
  -2   1  14        7.83       10.14      1.44 o
  -1   1  14       26.05       24.22      1.92 o
   0   1  14       14.35       14.36      1.60 o
   1   1  14      132.97      130.56      3.59 o
   2   1  14       72.35       86.02      3.07 o
   3   1  14       23.18       24.59      2.03 o
   4   1  14        2.02        1.47      1.17 o
   5   1  14      481.44      473.42      8.75 o
   6   1  14      189.63      204.59      5.35 o
   7   1  14        0.47        0.00      1.86 o
   8   1  14       20.11       20.81      3.05 o
   9   1  14        0.06        0.00      2.37 o
  10   1  14        2.17        1.74      4.34 o
 -11   2  14        0.17        0.00      2.49 o
 -10   2  14        0.01        0.00      2.50 o
  -9   2  14        0.02        0.00      2.34 o
  -8   2  14        3.04        0.00      2.15 o
  -7   2  14       18.91       22.87      3.97 o
  -6   2  14        6.53        3.48      1.49 o
  -5   2  14       67.37       67.18      3.92 o
  -4   2  14       39.28       42.71      2.69 o
  -3   2  14      193.45      197.78      4.76 o
  -2   2  14        1.87        0.41      1.12 o
  -1   2  14        4.72        6.40      1.44 o
   0   2  14       86.09       88.69      3.40 o
   1   2  14        3.50        0.98      1.14 o
   2   2  14        6.67        5.97      1.36 o
   3   2  14       38.31       33.93      2.40 o
   4   2  14       39.06       32.27      2.34 o
   5   2  14        0.27        1.28      1.82 o
   6   2  14       30.20       22.97      3.37 o
   7   2  14       92.90       75.17      5.19 o
   8   2  14        0.45        0.36      2.12 o
   9   2  14        2.37        5.13      2.78 o
  10   2  14        5.24       10.79      5.02 o
 -10   3  14        1.25        3.96      3.46 o
  -9   3  14       11.69        9.45      3.13 o
  -8   3  14       16.43       15.03      4.21 o
  -7   3  14        0.06        0.00      1.99 o
  -6   3  14       21.16       14.91      3.09 o
  -5   3  14        3.51        1.06      1.86 o
  -4   3  14        7.76        7.94      1.79 o
  -3   3  14       66.38       79.36      3.66 o
  -2   3  14        4.29        5.07      1.55 o
  -1   3  14       16.97       10.51      1.84 o
   0   3  14       20.12       16.71      2.09 o
   1   3  14       46.08       53.04      3.77 o
   2   3  14        2.61        3.66      1.48 o
   3   3  14        4.28        3.64      1.76 o
   4   3  14      142.15      126.61      6.39 o
   5   3  14       53.13       51.39      6.02 o
   6   3  14        0.02        0.00      2.31 o
   7   3  14        3.40        4.68      2.66 o
   8   3  14       19.46       23.42      4.01 o
  -8   4  14        6.41       13.61      6.66 o
  -7   4  14       22.92       16.32      3.74 o
  -6   4  14        0.82        0.00      2.37 o
  -5   4  14        1.46        1.15      2.37 o
  -4   4  14       43.96       43.00      6.31 o
  -3   4  14        5.16        4.22      1.91 o
  -2   4  14        0.04        2.92      1.59 o
  -1   4  14        7.39        4.61      1.76 o
   0   4  14       20.16       19.55      2.35 o
   1   4  14        6.56        4.06      2.07 o
   2   4  14       72.34       81.68      5.80 o
   3   4  14        0.01        2.98      2.39 o
   4   4  14       38.12       30.16      9.49 o
   5   4  14        9.46        5.82      2.93 o
   6   4  14        3.27        3.87      2.85 o
  -3   5  14        1.62        5.70      3.36 o
  -2   5  14        0.00        0.00      2.78 o
  -1   5  14        2.73        6.97      3.62 o
   0   5  14        0.85        0.00      3.11 o
   1   5  14        0.29        4.80      3.36 o
   2   5  14        2.79        3.07      4.63 o
  -9   0  15      104.92      102.98      7.84 o
  -7   0  15        0.07        0.00      1.82 o
  -5   0  15        1.15        5.30      2.10 o
  -3   0  15       23.12       30.46      3.45 o
  -1   0  15        5.71        8.22      2.06 o
   1   0  15        2.12        0.00      1.49 o
   3   0  15      118.39      125.25      5.59 o
   5   0  15     2133.07     2219.15     33.17 o
   7   0  15       31.02       33.66      3.93 o
 -11   1  15        0.60        0.14      3.28 o
 -10   1  15        2.16        1.29      2.32 o
  -9   1  15       18.06       23.16      3.39 o
  -8   1  15       93.05       96.24      7.00 o
  -7   1  15        5.42        5.04      1.62 o
  -6   1  15        3.76        4.05      1.39 o
  -5   1  15       32.54       33.62      2.41 o
  -4   1  15       43.46       49.27      2.70 o
  -3   1  15        0.08        0.81      1.10 o
  -2   1  15       83.91       84.90      3.23 o
  -1   1  15        8.05        7.41      1.54 o
   0   1  15       10.23        7.43      1.40 o
   1   1  15        6.32        4.31      1.24 o
   2   1  15       96.14      107.45      3.48 o
   3   1  15      433.08      448.83      7.23 o
   4   1  15      253.33      259.11      8.01 o
   5   1  15        9.49        8.83      1.70 o
   6   1  15        8.01        6.73      2.04 o
   7   1  15       11.90        8.41      2.39 o
   8   1  15        0.03        0.28      2.02 o
   9   1  15        4.84        3.85      2.90 o
  10   1  15        1.28        1.16      4.05 o
 -11   2  15       10.01        9.48      3.36 o
 -10   2  15        5.56        4.96      2.96 o
  -9   2  15        4.36        2.64      2.59 o
  -8   2  15       15.54       10.91      2.78 o
  -7   2  15        3.25        5.41      2.11 o
  -6   2  15       10.37        8.75      2.10 o
  -5   2  15        4.44        5.91      1.60 o
  -4   2  15      310.92      326.28      7.09 o
  -3   2  15      137.60      149.03      4.30 o
  -2   2  15       32.20       34.82      2.53 o
  -1   2  15        3.12        0.23      1.19 o
   0   2  15      138.10      140.66      4.13 o
   1   2  15       12.81       13.36      1.79 o
   2   2  15       10.69        9.05      1.66 o
   3   2  15        9.30       11.01      1.79 o
   4   2  15       50.40       46.99      2.82 o
   5   2  15        1.31        1.72      1.66 o
   6   2  15        3.53        1.24      2.12 o
   7   2  15        7.56        7.50      2.52 o
   8   2  15        0.15        1.38      2.42 o
   9   2  15        2.27        3.19      2.68 o
  -9   3  15        0.30        1.29      2.77 o
  -8   3  15       35.82       35.71      5.35 o
  -7   3  15       53.70       56.35      5.40 o
  -6   3  15        2.33        1.90      2.27 o
  -5   3  15        5.65        4.55      2.06 o
  -4   3  15      112.70       96.89      4.05 o
  -3   3  15       88.37       86.19      3.84 o
  -2   3  15       11.03        4.75      1.53 o
  -1   3  15       76.20       74.57      3.55 o
   0   3  15      121.15      133.23      4.48 o
   1   3  15        0.06        0.03      1.39 o
   2   3  15        2.05        2.01      1.49 o
   3   3  15       29.85       26.94      3.10 o
   4   3  15       74.45       53.08      5.37 o
   5   3  15       10.50        7.55      2.88 o
   6   3  15        4.78        2.43      2.59 o
   7   3  15        6.96        3.56      2.63 o
   8   3  15        0.08        0.00      2.63 o
  -7   4  15       18.23       14.09      5.11 o
  -6   4  15        3.70        3.19      2.66 o
  -5   4  15        0.22        1.67      2.52 o
  -4   4  15       19.48       24.20      3.83 o
  -3   4  15        0.40        0.80      1.86 o
  -2   4  15        4.28        0.91      1.67 o
  -1   4  15       10.81        7.65      1.97 o
   0   4  15       82.99       79.87      3.98 o
   1   4  15        0.13        0.42      2.01 o
   2   4  15       28.48       29.00      4.10 o
   3   4  15        0.03        3.55      2.48 o
   4   4  15        2.10        3.48      2.57 o
   5   4  15        1.18        1.53      2.71 o
 -10   0  16        2.41        4.15      3.37 o
  -8   0  16       11.76       14.06      3.79 o
  -6   0  16        0.16        0.55      1.95 o
  -4   0  16      105.47       99.03      6.38 o
  -2   0  16      109.92       95.66      6.70 o
   0   0  16        0.84        1.15      1.61 o
   2   0  16       41.69       44.19      4.04 o
   4   0  16     2129.61     2238.17     32.84 o
   6   0  16       35.74       41.90      4.28 o
 -11   1  16        5.66        4.27      4.20 o
 -10   1  16        4.63        4.99      3.09 o
  -9   1  16       14.04       13.70      3.53 o
  -8   1  16        9.59        4.39      1.85 o
  -7   1  16        3.16        4.36      1.60 o
  -6   1  16       58.86       74.05      3.43 o
  -5   1  16        7.93        7.35      1.65 o
  -4   1  16        2.84        1.33      1.23 o
  -3   1  16      120.69      126.92      3.96 o
  -2   1  16       38.40       35.32      2.43 o
  -1   1  16       24.34       25.42      2.16 o
   0   1  16        0.02        1.35      1.05 o
   1   1  16       24.36       24.87      2.12 o
   2   1  16       43.49       50.60      3.03 o
   3   1  16        0.32        0.00      1.19 o
   4   1  16        6.88        9.68      1.73 o
   5   1  16       51.63       44.88      2.88 o
   6   1  16       17.63       12.69      5.03 o
   7   1  16        4.39        5.86      2.35 o
   8   1  16        9.92        5.98      2.55 o
   9   1  16        7.90        2.29      2.83 o
 -10   2  16        0.86        0.00      2.48 o
  -9   2  16       11.05        6.47      3.03 o
  -8   2  16        0.72        1.33      2.40 o
  -7   2  16        0.03        0.56      1.80 o
  -6   2  16       11.45       17.13      2.19 o
  -5   2  16        6.19        4.73      1.56 o
  -4   2  16      294.95      300.41      7.72 o
  -3   2  16        3.23        2.57      1.45 o
  -2   2  16       10.61       10.70      1.71 o
  -1   2  16       23.64       26.69      2.40 o
   0   2  16      175.71      178.01      4.75 o
   1   2  16       33.17       35.29      2.62 o
   2   2  16        1.74        1.96      1.35 o
   3   2  16        1.69        3.76      1.63 o
   4   2  16       10.22       10.11      1.99 o
   5   2  16       14.54       16.86      3.09 o
   6   2  16        4.77        5.69      2.63 o
   7   2  16       13.48       13.85      3.26 o
   8   2  16       23.48       25.53      3.95 o
   9   2  16        2.60        3.43      2.62 o
  -9   3  16        0.70        0.00      4.08 o
  -8   3  16       59.84       49.03      5.18 o
  -7   3  16       54.69       38.37      6.44 o
  -6   3  16       20.91       11.32      3.03 o
  -5   3  16        5.25        2.94      2.09 o
  -4   3  16      279.36      270.51      7.69 o
  -3   3  16       54.10       57.06      3.60 o
  -2   3  16       10.11       10.05      1.94 o
  -1   3  16       44.08       44.03      3.05 o
   0   3  16       18.54       16.61      2.22 o
   1   3  16        6.19        6.59      1.66 o
   2   3  16       27.06       23.37      2.48 o
   3   3  16       12.58        8.94      2.30 o
   4   3  16       17.69       12.96      3.06 o
   5   3  16       19.49       23.19      3.83 o
   6   3  16       61.16       61.87      5.65 o
   7   3  16       10.30        4.15      2.78 o
  -6   4  16       32.45       28.05      6.26 o
  -5   4  16        1.85        0.00      2.33 o
  -4   4  16        0.22        0.00      2.29 o
  -3   4  16       18.53       19.21      2.78 o
  -2   4  16        2.17        2.75      1.86 o
  -1   4  16        2.70        0.80      1.76 o
   0   4  16        1.80        0.69      1.75 o
   1   4  16        2.20        3.76      2.29 o
   2   4  16        0.05        4.60      2.75 o
   3   4  16       12.30        7.84      3.13 o
   4   4  16        6.82        7.31      2.93 o
  -9   0  17       59.90       59.01      5.31 o
  -7   0  17       20.33       18.93      3.53 o
  -5   0  17        9.55       12.29      2.82 o
  -3   0  17      373.53      399.69     13.32 o
  -1   0  17        0.27        2.03      1.84 o
   1   0  17       18.26       11.49      2.70 o
   3   0  17      200.72      219.84      8.02 o
   5   0  17      111.34      115.80      6.34 o
   7   0  17        9.73        9.78      3.06 o
 -10   1  17       33.28       39.17      5.90 o
  -9   1  17       11.44       17.22      5.63 o
  -8   1  17       22.32       23.99      3.57 o
  -7   1  17       88.41       78.81      6.18 o
  -6   1  17        0.25        3.35      1.57 o
  -5   1  17      162.63      178.08      5.25 o
  -4   1  17       54.10       62.41      3.47 o
  -3   1  17       16.37       14.53      2.05 o
  -2   1  17        2.23        2.74      1.44 o
  -1   1  17        0.43        0.05      1.13 o
   0   1  17        7.50        6.73      1.63 o
   1   1  17       65.75       74.44      3.31 o
   2   1  17        2.77        1.94      1.48 o
   3   1  17        0.07        0.09      1.44 o
   4   1  17      320.58      326.54      7.00 o
   5   1  17       17.02       15.16      3.07 o
   6   1  17        0.03        0.05      2.96 o
   7   1  17        0.50        2.72      2.72 o
   8   1  17        7.66        6.66      3.34 o
 -10   2  17       27.12       38.34      8.22 o
  -9   2  17        1.27        3.36      2.89 o
  -8   2  17      102.71       94.24      6.98 o
  -7   2  17       11.57        7.66      3.03 o
  -6   2  17       49.50       45.86      3.15 o
  -5   2  17        4.88        5.50      1.75 o
  -4   2  17       20.87       17.94      2.24 o
  -3   2  17        8.75       11.24      1.87 o
  -2   2  17        1.20        1.25      1.37 o
  -1   2  17        1.61        0.85      1.37 o
   0   2  17        0.21        2.76      1.43 o
   1   2  17        0.07        0.00      1.32 o
   2   2  17      182.99      173.03      4.82 o
   3   2  17       43.87       55.80      3.47 o
   4   2  17        3.42        1.89      1.82 o
   5   2  17       19.50       23.14      3.36 o
   6   2  17       30.86       25.62      5.02 o
   7   2  17        0.15        3.22      2.60 o
   8   2  17        5.13        4.10      2.82 o
  -8   3  17       90.44      106.94     15.65 o
  -7   3  17       29.92       28.16      4.14 o
  -6   3  17        6.83        7.46      2.81 o
  -5   3  17        9.58        5.97      2.41 o
  -4   3  17       66.01       57.22      3.54 o
  -3   3  17       14.51       16.60      2.34 o
  -2   3  17        6.16        4.37      1.68 o
  -1   3  17        0.61        0.87      1.51 o
   0   3  17        0.50        0.89      1.53 o
   1   3  17        2.01        2.57      1.68 o
   2   3  17       51.09       47.31      3.25 o
   3   3  17        0.07        1.14      2.11 o
   4   3  17        1.30        1.30      2.29 o
   5   3  17       96.54       74.43     10.99 o
   6   3  17        0.01        0.44      2.64 o
  -5   4  17        8.24        1.59      3.64 o
  -4   4  17        6.92        3.13      2.79 o
  -3   4  17        0.91        0.91      2.05 o
  -2   4  17       33.71       27.15      2.92 o
  -1   4  17       17.92       23.89      2.83 o
   0   4  17       14.29       11.84      2.33 o
   1   4  17        2.03        1.26      2.25 o
   2   4  17        1.48        0.00      2.60 o
   3   4  17       16.54       18.17      9.70 o
 -10   0  18       48.91       47.94      6.64 o
  -8   0  18       38.02       46.75      6.58 o
  -6   0  18        0.03        2.05      2.23 o
  -4   0  18       24.12       25.42      3.50 o
  -2   0  18       57.16       49.01      5.59 o
   0   0  18        2.92        3.96      2.20 o
   2   0  18       23.94       23.07      3.64 o
   4   0  18      146.58      172.82      8.13 o
   6   0  18      121.35      134.82     13.12 o
 -10   1  18       20.04       26.86      4.64 o
  -9   1  18        9.11       10.77      3.05 o
  -8   1  18        4.08        3.42      2.06 o
  -7   1  18        1.58        3.72      1.84 o
  -6   1  18       22.25       25.78      2.76 o
  -5   1  18       32.49       38.82      3.06 o
  -4   1  18       12.91       11.56      2.02 o
  -3   1  18        4.25        1.49      1.44 o
  -2   1  18        4.63        7.83      1.81 o
  -1   1  18        7.36       10.05      1.94 o
   0   1  18      111.82      123.61      4.59 o
   1   1  18       34.41       39.23      2.98 o
   2   1  18      149.44      150.47      4.99 o
   3   1  18      127.58      138.22      4.79 o
   4   1  18       51.25       55.40      3.52 o
   5   1  18        0.23        0.00      1.65 o
   6   1  18        1.25        0.00      3.27 o
   7   1  18        9.58       11.24      4.49 o
   8   1  18        4.04        5.36      3.34 o
  -9   2  18        1.64        2.59      3.88 o
  -8   2  18        5.42        1.85      3.18 o
  -7   2  18        0.42        1.48      2.14 o
  -6   2  18       17.79       15.75      2.54 o
  -5   2  18       35.65       39.81      3.96 o
  -4   2  18        0.90        1.13      1.50 o
  -3   2  18        0.00        0.00      1.39 o
  -2   2  18       41.79       49.90      3.18 o
  -1   2  18       93.20       97.24      4.08 o
   0   2  18        3.03        2.14      1.51 o
   1   2  18       10.53       10.53      1.92 o
   2   2  18       87.68       77.34      3.71 o
   3   2  18       37.17       44.76      3.10 o
   4   2  18        0.28        0.99      1.84 o
   5   2  18       20.78       21.38      3.47 o
   6   2  18        1.70        4.04      2.66 o
   7   2  18       16.12       13.56      3.40 o
  -7   3  18        0.81        4.52      4.49 o
  -6   3  18        5.47        5.05      2.68 o
  -5   3  18        0.06        0.00      2.03 o
  -4   3  18        5.69        4.23      1.97 o
  -3   3  18        6.18        5.25      1.92 o
  -2   3  18       39.01       37.31      3.09 o
  -1   3  18        0.33        0.07      1.61 o
   0   3  18        4.89        3.54      1.75 o
   1   3  18        0.43        1.87      1.70 o
   2   3  18       68.62       57.61      4.75 o
   3   3  18        0.17        1.58      2.31 o
   4   3  18        1.32        0.26      2.47 o
   5   3  18       19.25       18.59      4.07 o
  -3   4  18        2.27        5.13      2.34 o
  -2   4  18       15.41       12.76      2.62 o
  -1   4  18        1.81        2.62      1.98 o
   0   4  18       15.37       19.25      2.92 o
   1   4  18        1.35        3.76      2.55 o
  -9   0  19        1.51        3.76      3.05 o
  -7   0  19        4.70        3.51      2.67 o
  -5   0  19       13.67       15.35      3.31 o
  -3   0  19       11.81        6.80      2.56 o
  -1   0  19        0.00        0.39      1.98 o
   1   0  19      139.82      139.59      6.79 o
   3   0  19      335.44      362.08     10.98 o
   5   0  19        0.03        0.00      2.44 o
  -9   1  19        1.15        0.91      2.51 o
  -8   1  19        0.00        0.00      2.03 o
  -7   1  19        3.45        4.27      1.93 o
  -6   1  19       66.72       68.82      4.02 o
  -5   1  19       34.50       39.57      3.18 o
  -4   1  19        0.93        0.00      1.50 o
  -3   1  19        0.74        0.00      1.69 o
  -2   1  19        1.65        3.01      1.60 o
  -1   1  19        3.34        1.19      1.45 o
   0   1  19       10.40       14.65      2.23 o
   1   1  19       26.28       33.71      2.93 o
   2   1  19      202.66      213.32      6.58 o
   3   1  19      182.29      185.03      5.58 o
   4   1  19       21.85       26.55      2.84 o
   5   1  19       16.58       14.79      2.53 o
   6   1  19        2.29        0.00      2.78 o
   7   1  19       13.77       15.76      4.60 o
  -8   2  19        0.89        4.58      3.58 o
  -7   2  19        3.17        3.71      2.62 o
  -6   2  19       59.44       58.32      4.35 o
  -5   2  19      106.96      122.62     15.73 o
  -4   2  19       17.58       14.22      2.35 o
  -3   2  19        0.39        0.00      1.45 o
  -2   2  19       22.13       23.51      2.56 o
  -1   2  19        0.38        0.07      1.46 o
   0   2  19        7.12        5.73      1.81 o
   1   2  19       91.24       99.24      4.22 o
   2   2  19        0.43        0.77      1.54 o
   3   2  19       51.69       54.58      3.93 o
   4   2  19       11.79        9.68      2.97 o
   5   2  19        1.39        2.80      2.91 o
   6   2  19        3.47        2.60      3.23 o
  -6   3  19        4.66        4.20      3.89 o
  -5   3  19        2.90        2.41      2.22 o
  -4   3  19        1.73        1.51      1.90 o
  -3   3  19        1.64        1.88      1.85 o
  -2   3  19       26.49       27.41      2.90 o
  -1   3  19        0.71        1.23      1.72 o
   0   3  19        6.94        5.67      2.00 o
   1   3  19        0.44        0.17      1.68 o
   2   3  19       11.16        9.25      2.55 o
   3   3  19        3.88        3.81      2.74 o
   4   3  19        5.18        5.64      4.17 o
  -8   0  20       14.20       18.88      4.10 o
  -6   0  20        0.05        0.00      2.16 o
  -4   0  20        1.31        0.00      2.17 o
  -2   0  20        4.91        6.14      2.58 o
   0   0  20        1.06        0.04      2.33 o
   2   0  20      378.83      386.49     11.57 o
   4   0  20        5.76        5.04      2.90 o
   6   0  20        8.45        4.84      3.38 o
  -8   1  20       16.68        9.81      2.81 o
  -7   1  20        0.97        3.15      2.09 o
  -6   1  20       70.91       71.61      4.15 o
  -5   1  20       49.41       50.27      3.69 o
  -4   1  20       22.11       23.31      2.73 o
  -3   1  20        2.96        1.77      1.67 o
  -2   1  20       13.25       11.99      2.16 o
  -1   1  20        2.37        0.81      1.60 o
   0   1  20       41.25       50.95      3.55 o
   1   1  20        0.23        2.60      1.75 o
   2   1  20      185.72      187.30      6.35 o
   3   1  20       81.77       77.77      5.36 o
   4   1  20       18.73       18.77      3.49 o
   5   1  20        0.71        0.00      1.87 o
   6   1  20       53.08       75.50      8.13 o
  -7   2  20        1.79        0.00      3.54 o
  -6   2  20       90.24       73.05      6.15 o
  -5   2  20        9.05       13.08      2.53 o
  -4   2  20        3.38        1.01      1.80 o
  -3   2  20        2.34        3.74      1.92 o
  -2   2  20        9.84       10.19      2.61 o
  -1   2  20        0.02        0.00      1.58 o
   0   2  20        0.02        1.99      1.74 o
   1   2  20        1.46        2.47      1.89 o
   2   2  20       60.47       64.13      4.96 o
   3   2  20        3.71        2.87      2.10 o
   4   2  20       24.43       19.72      4.25 o
   5   2  20        0.06        4.36      3.15 o
  -4   3  20        0.09        0.50      2.10 o
  -3   3  20       12.12        7.90      2.19 o
  -2   3  20       53.50       58.95      3.94 o
  -1   3  20        4.58        7.19      2.12 o
   0   3  20       16.16       19.38      2.71 o
   1   3  20        4.18        1.11      1.99 o
   2   3  20       22.22       24.64      4.50 o
  -7   0  21       45.61       63.18      7.57 o
  -5   0  21       10.29        5.32      3.59 o
  -3   0  21        1.37        1.62      2.37 o
  -1   0  21        8.27        8.27      3.44 o
   1   0  21       56.96       67.17      5.96 o
   3   0  21      158.51      144.35     10.13 o
   5   0  21        0.22        1.94      2.95 o
  -7   1  21        3.61        3.03      2.32 o
  -6   1  21       15.30       15.13      3.64 o
  -5   1  21        5.22        4.14      2.06 o
  -4   1  21       10.18        9.88      2.32 o
  -3   1  21        9.96       13.36      2.34 o
  -2   1  21        0.05        0.62      1.70 o
  -1   1  21       17.27       19.92      2.65 o
   0   1  21       14.30       15.03      2.49 o
   1   1  21        0.02        0.00      1.67 o
   2   1  21       64.31       60.66      4.78 o
   3   1  21       35.46       37.49      3.36 o
   4   1  21       11.07       11.06      2.59 o
   5   1  21        0.34        1.04      2.78 o
  -6   2  21        3.15        3.18      2.72 o
  -5   2  21       36.72       28.50      3.90 o
  -4   2  21        0.58        0.29      2.03 o
  -3   2  21        3.91        5.82      2.19 o
  -2   2  21       13.22        9.50      2.41 o
  -1   2  21        5.06        2.06      2.05 o
   0   2  21       94.35       85.73      5.10 o
   1   2  21        8.05        6.80      2.33 o
   2   2  21        7.93        6.29      2.37 o
   3   2  21        2.77        2.70      2.25 o
   4   2  21        1.92        0.58      4.63 o
  -1   3  21        5.48        4.03      2.55 o
  -6   0  22        0.60        1.25      2.95 o
  -4   0  22        6.37        5.78      2.93 o
  -2   0  22       39.41       42.62      5.07 o
   0   0  22       65.03       69.45      8.24 o
   2   0  22       86.93       91.12      6.74 o
   4   0  22        5.79        5.65      3.45 o
  -6   1  22        5.39        5.47      2.96 o
  -5   1  22        0.92        0.00      2.42 o
  -4   1  22       14.96       14.33      2.62 o
  -3   1  22        4.57        4.30      2.10 o
  -2   1  22        4.19        3.79      2.07 o
  -1   1  22        1.15        3.12      2.02 o
   0   1  22       69.65       72.22      6.76 o
   1   1  22       26.20       25.66      3.10 o
   2   1  22        0.50        1.36      2.10 o
   3   1  22        0.21        0.80      2.03 o
   4   1  22        5.65        6.08      2.76 o
  -4   2  22        0.00        1.89      2.66 o
  -3   2  22       11.33       12.15      4.27 o
  -2   2  22       12.17        9.62      2.49 o
  -1   2  22        5.14        1.51      2.08 o
   0   2  22       29.03       29.42      4.03 o
   1   2  22        7.96       10.76      3.25 o
   2   2  22        3.50        2.38      2.64 o
  -3   0  23        0.11        2.32      4.92 o
  -1   0  23       15.15       11.34      3.79 o
   1   0  23       17.07       27.41      6.72 o
  -4   1  23        2.84        0.00      3.37 o
  -3   1  23        0.00        0.36      6.52 o
  -2   1  23        1.73        0.00      3.26 o
  -1   1  23       25.47       27.66      4.66 o
   0   1  23       53.02       59.72      6.12 o
   1   1  23       36.01       44.92      4.77 o
 
